# Supplementary material for: A Comprehensive Survey on the Terpene Synthase Gene Family Provides New Insight into Its Evolutionary Patterns
Source: Genome Biol Evol. 2019 Jul 15;11(8):2078–98. doi: 10.1093/gbe/evz142 (PMC6681836; doi:10.1093/gbe/evz142)
Supplement: Supplementary_Data_evz142 [file supplementary_data_evz142.zip]

Archive with 9 entries (9 files):
- Suppl materials legends.docx
- Supplementary Figure S1.pdf
- Supplementary Figure S2.pdf
- Supplementary Figure S3.pdf
- Supplementary Figure S4.pdf
- Supplementary Table S1.xlsx
- Supplementary Table S2.xlsx
- Supplementary Table S3.xlsx
- Supplementary Table S4.xlsx
