# Supplementary material for: A Comprehensive Survey on the Terpene Synthase Gene Family Provides New Insight into Its Evolutionary Patterns
Source: Genome Biol Evol. 2019 Jul 15;11(8):2078–98. doi: 10.1093/gbe/evz142 (PMC6681836; doi:10.1093/gbe/evz142)
Supplement: Supplementary_Data_evz142 [file supplementary_data_evz142.zip › Supplementary Table S1.xlsx]

## Sheet: PF01397
Table S1_Sheet1. Genome-wide identification of genes encoding PF01397 domain in 44 plant species
Gene Name	Transcript Name	Species Name	Chromosome	Strand	Sequence from	Sequence To
418910	418910	S. moellendorffii	scaffold_40	-1	518658	515086
412139	412139	S. moellendorffii	scaffold_17	1	459901	456408
124329	124329	S. moellendorffii	scaffold_74	-1	298927	296031
406214	406214	S. moellendorffii	scaffold_5	1	803384	798678
112927	112927	S. moellendorffii	scaffold_45	-1	64276	61439
86646	86646	S. moellendorffii	scaffold_8	-1	2991037	2990553
402351	402351	S. moellendorffii	scaffold_0	1	2483996	2479767
402349	402349	S. moellendorffii	scaffold_0	-1	2461317	2454926
163980	163980	S. moellendorffii	scaffold_0	1	3453340	3450326
407280	407280	S. moellendorffii	scaffold_6	-1	3374585	3371352
439448	439448	S. moellendorffii	scaffold_6	-1	3384851	3381311
403761	403761	S. moellendorffii	scaffold_1	1	4620333	4615447
82917	82917	S. moellendorffii	scaffold_5	1	832582	832366
86551	86551	S. moellendorffii	scaffold_8	-1	2090090	2087234
76432	76432	S. moellendorffii	scaffold_1	-1	4544055	4542062
77019	77019	S. moellendorffii	scaffold_1	1	4651553	4650155
493202	493202	A. lyrata	scaffold_7	-1	11873129	11869885
915722	915722	A. lyrata	scaffold_8	-1	3081843	3078307
352546	352546	A. lyrata	scaffold_6	1	23450603	23443458
329840	329840	A. lyrata	scaffold_7	-1	11899125	11895804
341583	341583	A. lyrata	scaffold_3	-1	6093644	6092255
477113	477113	A. lyrata	scaffold_2	1	18681651	18677510
332992	332992	A. lyrata	scaffold_9	1	455633	450894
932445	932445	A. lyrata	scaffold_4	1	2604414	2602897
891372	891372	A. lyrata	scaffold_7	-1	20563502	20559350
330931	330931	A. lyrata	scaffold_8	-1	3088235	3085804
481194	481194	A. lyrata	scaffold_4	1	1725507	1722810
922469	922469	A. lyrata	scaffold_1	1	15673651	15671142
924923	924923	A. lyrata	scaffold_2	-1	2672110	2666775
932440	932440	A. lyrata	scaffold_4	1	2585534	2581944
913921	913921	A. lyrata	scaffold_1	1	24890093	24882535
899756	899756	A. lyrata	scaffold_4	1	2597009	2590899
359284	359284	A. lyrata	scaffold_90	-1	1614	18
904386	904386	A. lyrata	scaffold_3	-1	6096473	6094163
338258	338258	A. lyrata	scaffold_2	-1	2698692	2692319
913919	913919	A. lyrata	scaffold_1	1	24876772	24873726
896435	896435	A. lyrata	scaffold_5	1	2496141	2492231
348000	348000	A. lyrata	scaffold_5	1	14153956	14150507
924854	924854	A. lyrata	scaffold_2	1	2315533	2313240
evm.TU.supercontig_12.46	evm.model.supercontig_12.46	C. papaya	supercontig_12	-1	333008	332482
evm.TU.supercontig_1.288	evm.model.supercontig_1.288	C. papaya	supercontig_1	-1	3993616	3991240
evm.TU.supercontig_585.3	evm.model.supercontig_585.3	C. papaya	supercontig_585	1	27425	24541
evm.TU.supercontig_32.89	evm.model.supercontig_32.89	C. papaya	supercontig_32	-1	1123172	1119526
evm.TU.supercontig_1.285	evm.model.supercontig_1.285	C. papaya	supercontig_1	-1	3920387	3917735
evm.TU.supercontig_417.2	evm.model.supercontig_417.2	C. papaya	supercontig_417	1	44709	44412
evm.TU.supercontig_52.43	evm.model.supercontig_52.43	C. papaya	supercontig_52	1	389378	383668
evm.TU.supercontig_596.3	evm.model.supercontig_596.3	C. papaya	supercontig_596	1	31358	31252
evm.TU.supercontig_596.2	evm.model.supercontig_596.2	C. papaya	supercontig_596	-1	13279	9350
evm.TU.supercontig_1.290	evm.model.supercontig_1.290	C. papaya	supercontig_1	-1	4013231	4009767
evm.TU.supercontig_19.13	evm.model.supercontig_19.13	C. papaya	supercontig_19	1	153904	152666
evm.TU.supercontig_81.3	evm.model.supercontig_81.3	C. papaya	supercontig_81	-1	13290	10660
evm.TU.contig_34081	evm.TU.contig_34081.1	C. papaya	contig_34081	1	3108	2863
evm.TU.contig_34924	evm.TU.contig_34924.1	C. papaya	contig_34924	1	3476	2486
evm.TU.supercontig_19.15	evm.model.supercontig_19.15	C. papaya	supercontig_19	1	167869	162742
evm.TU.contig_33276.1	evm.TU.contig_33276.1	C. papaya	contig_33276	-1	2540	432
evm.TU.supercontig_761.1	evm.model.supercontig_761.1	C. papaya	supercontig_761	-1	12189	8702
29878.t000017	29878.m000241	R. communis	29878	1	161828	161435
29647.t000083	29647.m002075	R. communis	29647	-1	505943	500648
30156.t000003	30156.m001700	R. communis	30156	1	165712	161057
30169.t000060	30169.m006283	R. communis	30169	1	306654	304075
30206.t000039	30206.m000791	R. communis	30206	-1	605511	605212
29910.t000042	29910.m000951	R. communis	29910	-1	469706	467075
29878.t000016	29878.m000240	R. communis	29878	1	160938	160318
29842.t000193	29842.m003696	R. communis	29842	1	974040	970750
29771.t000002	29771.m000073	R. communis	29771	-1	40982	37377
29827.t000087	29827.m002614	R. communis	29827	-1	473059	470120
30131.t000152	30131.m007001	R. communis	30131	-1	917326	914564
29917.t000001	29917.m001932	R. communis	29917	1	7438	5168
30156.t000019	30156.m001716	R. communis	30156	-1	759730	758201
30169.t000066	30169.m006289	R. communis	30169	-1	333820	331488
30169.t000053	30169.m006276	R. communis	30169	1	280306	277549
29842.t000189	29842.m003692	R. communis	29842	1	938871	935045
30169.t000063	30169.m006286	R. communis	30169	1	317986	315529
30225.t000038	30225.m001714	R. communis	30225	1	1362542	1360060
30169.t000091	30169.m006314	R. communis	30169	-1	437674	434351
28670.t000003	28670.m000104	R. communis	28670	1	39961	35175
29806.t000024	29806.m000953	R. communis	29806	1	176978	172413
29806.t000018	29806.m000947	R. communis	29806	1	125802	119525
29840.t000001	29840.m000603	R. communis	29840	1	19862	14769
30206.t000040	30206.m000792	R. communis	30206	1	635143	634323
30169.t000147	30169.m006370	R. communis	30169	1	817162	815271
30156.t000006	30156.m001703	R. communis	30156	1	283381	278903
29806.t000023	29806.m000952	R. communis	29806	1	166709	162383
30206.t000035	30206.m000787	R. communis	30206	-1	554432	552762
29910.t000035	29910.m000944	R. communis	29910	1	414259	411527
28166.t000001	28166.m001038	R. communis	28166	1	7840	1236
27688.t000001	27688.m000060	R. communis	27688	1	11264	6130
Cucsa.250250	Cucsa.250250.1	C. sativus	scaffold02219	-1	367475	363082
Cucsa.041540	Cucsa.041540.1	C. sativus	scaffold00540	1	104052	96282
Cucsa.041580	Cucsa.041580.1	C. sativus	scaffold00540	1	163510	160054
Cucsa.250170	Cucsa.250170.1	C. sativus	scaffold02219	-1	294520	291652
Cucsa.041560	Cucsa.041560.1	C. sativus	scaffold00540	-1	132686	127339
Cucsa.250210	Cucsa.250210.1	C. sativus	scaffold02219	1	343087	339103
Cucsa.074310	Cucsa.074310.1	C. sativus	scaffold00785	-1	173313	169918
Cucsa.250200	Cucsa.250200.1	C. sativus	scaffold02219	1	327525	322407
Cucsa.086400	Cucsa.086400.1	C. sativus	scaffold00870	-1	536837	533154
Cucsa.074290	Cucsa.074290.1	C. sativus	scaffold00785	-1	132763	130801
Cucsa.351460	Cucsa.351460.1	C. sativus	scaffold03510	-1	721	285
Cucsa.086410	Cucsa.086410.1	C. sativus	scaffold00870	-1	547833	545824
Cucsa.320820	Cucsa.320820.2	C. sativus	scaffold03080	1	662506	656695
Cucsa.018630	Cucsa.018630.1	C. sativus	scaffold00261	-1	10304	9852
Cucsa.073150	Cucsa.073150.1	C. sativus	scaffold00765	-1	753895	749652
Cucsa.239940	Cucsa.239940.1	C. sativus	scaffold02046	-1	824913	819001
Cucsa.041570	Cucsa.041570.1	C. sativus	scaffold00540	-1	148606	142858
Cucsa.086420	Cucsa.086420.1	C. sativus	scaffold00870	-1	574370	568918
Cucsa.041550	Cucsa.041550.1	C. sativus	scaffold00540	1	121991	114258
Cucsa.250160	Cucsa.250160.1	C. sativus	scaffold02219	-1	287924	284502
Cucsa.074280	Cucsa.074280.1	C. sativus	scaffold00785	-1	121702	118791
Cucsa.250180	Cucsa.250180.1	C. sativus	scaffold02219	-1	301337	298472
Cucsa.184580	Cucsa.184580.1	C. sativus	scaffold01274	-1	257222	252268
Cucsa.250240	Cucsa.250240.1	C. sativus	scaffold02219	-1	359693	355361
GSVIVG01036374001	GSVIVT01036374001	V. vinifera	chr18_random	-1	4334744	4325086
GSVIVG01030646001	GSVIVT01030646001	V. vinifera	chr12	1	7441486	7438986
GSVIVG01036346001	GSVIVT01036346001	V. vinifera	chr18_random	-1	4024937	4021830
GSVIVG01036320001	GSVIVT01036320001	V. vinifera	chr18_random	1	3765886	3763678
GSVIVG01036308001	GSVIVT01036308001	V. vinifera	chr18_random	1	3671752	3657972
GSVIVG01036373001	GSVIVT01036373001	V. vinifera	chr18_random	-1	4319277	4318038
GSVIVG01036368001	GSVIVT01036368001	V. vinifera	chr18_random	-1	4306081	4289405
GSVIVG01006591001	GSVIVT01006591001	V. vinifera	chrUn	-1	26913498	26910348
GSVIVG01006400001	GSVIVT01006400001	V. vinifera	chrUn	1	25629624	25624425
GSVIVG01006468001	GSVIVT01006468001	V. vinifera	chrUn	-1	26224341	26223616
GSVIVG01036312001	GSVIVT01036312001	V. vinifera	chr18_random	1	3701123	3693107
GSVIVG01006342001	GSVIVT01006342001	V. vinifera	chr10_random	-1	344422	340057
GSVIVG01001155001	GSVIVT01001155001	V. vinifera	chr7	-1	1230175	1223757
GSVIVG01005272001	GSVIVT01005272001	V. vinifera	chrUn	1	20121415	20117372
GSVIVG01036318001	GSVIVT01036318001	V. vinifera	chr18_random	-1	3760295	3759661
GSVIVG01012363001	GSVIVT01012363001	V. vinifera	chr13_random	-1	41092	37777
GSVIVG01036367001	GSVIVT01036367001	V. vinifera	chr18_random	-1	4283805	4279081
GSVIVG01036348001	GSVIVT01036348001	V. vinifera	chr18_random	1	4041809	4039510
GSVIVG01014557001	GSVIVT01014557001	V. vinifera	chr19	-1	5156157	5137989
GSVIVG01005271001	GSVIVT01005271001	V. vinifera	chrUn	1	20105915	20103623
GSVIVG01036330001	GSVIVT01036330001	V. vinifera	chr18_random	1	3880169	3868600
GSVIVG01006955001	GSVIVT01006955001	V. vinifera	chrUn	1	29420850	29416151
GSVIVG01006469001	GSVIVT01006469001	V. vinifera	chrUn	-1	26248995	26248172
GSVIVG01005296001	GSVIVT01005296001	V. vinifera	chrUn	1	20379269	20338459
GSVIVG01005221001	GSVIVT01005221001	V. vinifera	chrUn	1	19406518	19404069
GSVIVG01036376001	GSVIVT01036376001	V. vinifera	chr18_random	-1	4344318	4336041
GSVIVG01005217001	GSVIVT01005217001	V. vinifera	chrUn	1	19301054	19293276
GSVIVG01014323001	GSVIVT01014323001	V. vinifera	chr19	-1	2638598	2630096
GSVIVG01036344001	GSVIVT01036344001	V. vinifera	chr18_random	-1	3988761	3982770
GSVIVG01006589001	GSVIVT01006589001	V. vinifera	chrUn	-1	26899028	26897077
GSVIVG01000401001	GSVIVT01000401001	V. vinifera	chr12	-1	7535952	7534013
GSVIVG01036361001	GSVIVT01036361001	V. vinifera	chr18_random	-1	4220002	4217610
GSVIVG01030647001	GSVIVT01030647001	V. vinifera	chr12	1	7463233	7461781
GSVIVG01036352001	GSVIVT01036352001	V. vinifera	chr18_random	-1	4109383	4108736
GSVIVG01014569001	GSVIVT01014569001	V. vinifera	chr19	1	5257674	5254957
GSVIVG01002351001	GSVIVT01002351001	V. vinifera	chrUn	1	34329084	34326056
GSVIVG01036724001	GSVIVT01036724001	V. vinifera	chr19	-1	23291080	23284514
GSVIVG01036322001	GSVIVT01036322001	V. vinifera	chr18_random	1	3798237	3776068
GSVIVG01036310001	GSVIVT01036310001	V. vinifera	chr18_random	-1	3683012	3676813
GSVIVG01014325001	GSVIVT01014325001	V. vinifera	chr19	-1	2670271	2667892
GSVIVG01036360001	GSVIVT01036360001	V. vinifera	chr18_random	1	4210077	4207769
GSVIVG01014174001	GSVIVT01014174001	V. vinifera	chr19	1	1123813	1119849
GSVIVG01036315001	GSVIVT01036315001	V. vinifera	chr18_random	-1	3720275	3717755
GSVIVG01005218001	GSVIVT01005218001	V. vinifera	chrUn	1	19309641	19308691
GSVIVG01036325001	GSVIVT01036325001	V. vinifera	chr18_random	1	3864332	3847565
GSVIVG01006465001	GSVIVT01006465001	V. vinifera	chrUn	-1	26190327	26189447
GSVIVG01002718001	GSVIVT01002718001	V. vinifera	chrUn	1	36059262	36058491
GSVIVG01001153001	GSVIVT01001153001	V. vinifera	chr7	-1	1258313	1251671
GSVIVG01005220001	GSVIVT01005220001	V. vinifera	chrUn	1	19382597	19381610
GSVIVG01036307001	GSVIVT01036307001	V. vinifera	chr18_random	1	3657395	3653922
GSVIVG01036333001	GSVIVT01036333001	V. vinifera	chr18_random	-1	3888101	3887653
GSVIVG01006399001	GSVIVT01006399001	V. vinifera	chrUn	1	25623974	25621460
GSVIVG01000403001	GSVIVT01000403001	V. vinifera	chr12	-1	7552800	7551239
GSVIVG01036311001	GSVIVT01036311001	V. vinifera	chr18_random	1	3692779	3683542
GSVIVG01033458001	GSVIVT01033458001	V. vinifera	chr8	-1	20516976	20515947
GSVIVG01014324001	GSVIVT01014324001	V. vinifera	chr19	-1	2661593	2643180
GSVIVG01014566001	GSVIVT01014566001	V. vinifera	chr19	-1	5232195	5225078
GSVIVG01036343001	GSVIVT01036343001	V. vinifera	chr18_random	-1	3982165	3963736
GSVIVG01006467001	GSVIVT01006467001	V. vinifera	chrUn	-1	26221959	26211204
GSVIVG01014558001	GSVIVT01014558001	V. vinifera	chr19	-1	5159153	5156208
GSVIVG01006642001	GSVIVT01006642001	V. vinifera	chrUn	-1	27239452	27236994
GSVIVG01005268001	GSVIVT01005268001	V. vinifera	chrUn	1	20038914	20036538
GSVIVG01014175001	GSVIVT01014175001	V. vinifera	chr19	-1	1130047	1126917
GSVIVG01036364001	GSVIVT01036364001	V. vinifera	chr18_random	-1	4245609	4244641
GSVIVG01007468001	GSVIVT01007468001	V. vinifera	chrUn	1	32067448	32066654
GSVIVG01036371001	GSVIVT01036371001	V. vinifera	chr18_random	-1	4314526	4309093
GSVIVG01036317001	GSVIVT01036317001	V. vinifera	chr18_random	1	3751400	3748985
GSVIVG01036366001	GSVIVT01036366001	V. vinifera	chr18_random	-1	4277003	4247413
GSVIVG01006466001	GSVIVT01006466001	V. vinifera	chrUn	-1	26197827	26195557
GSVIVG01013515001	GSVIVT01013515001	V. vinifera	chr13_random	-1	2071639	2070611
GSVIVG01036370001	GSVIVT01036370001	V. vinifera	chr18_random	-1	4309046	4307867
GSVIVG01013517001	GSVIVT01013517001	V. vinifera	chr13_random	-1	2110503	2108876
GSVIVG01036313001	GSVIVT01036313001	V. vinifera	chr18_random	1	3702708	3701204
GSVIVG01000414001	GSVIVT01000414001	V. vinifera	chr12	1	7691283	7689952
GSVIVG01000402001	GSVIVT01000402001	V. vinifera	chr12	-1	7550625	7549484
GSVIVG01036372001	GSVIVT01036372001	V. vinifera	chr18_random	-1	4318025	4314735
GSVIVG01036351001	GSVIVT01036351001	V. vinifera	chr18_random	-1	4108226	4106981
GSVIVG01000410001	GSVIVT01000410001	V. vinifera	chr12	1	7626926	7625592
orange1.1g044511m.g	orange1.1g044511m	C. sinensis	scaffold00371	1	15089	13232
orange1.1g008620m.g	orange1.1g008620m	C. sinensis	scaffold00162	1	75249	71631
orange1.1g048547m.g	orange1.1g048547m	C. sinensis	scaffold00567	1	80723	80141
orange1.1g041613m.g	orange1.1g041613m	C. sinensis	scaffold01186	1	14655	12326
orange1.1g003417m.g	orange1.1g003417m	C. sinensis	scaffold00022	-1	1045132	1039025
orange1.1g038162m.g	orange1.1g038162m	C. sinensis	scaffold00010	1	1261259	1260749
orange1.1g045043m.g	orange1.1g045043m	C. sinensis	scaffold00293	-1	71836	68818
orange1.1g039153m.g	orange1.1g039153m	C. sinensis	scaffold01186	1	33155	31068
orange1.1g006994m.g	orange1.1g006994m	C. sinensis	scaffold00007	-1	1503636	1500906
orange1.1g012005m.g	orange1.1g012005m	C. sinensis	scaffold03334	-1	9128	5240
orange1.1g008817m.g	orange1.1g008817m	C. sinensis	scaffold00847	1	13541	10444
orange1.1g021595m.g	orange1.1g021595m	C. sinensis	scaffold00477	-1	121199	119674
orange1.1g040521m.g	orange1.1g040521m	C. sinensis	scaffold00010	-1	1283075	1281381
orange1.1g019916m.g	orange1.1g019916m	C. sinensis	scaffold00847	-1	47563	45459
orange1.1g004193m.g	orange1.1g004193m	C. sinensis	scaffold00052	-1	436618	431712
orange1.1g024780m.g	orange1.1g024780m	C. sinensis	scaffold00342	-1	58207	55359
orange1.1g043404m.g	orange1.1g043404m	C. sinensis	scaffold00567	1	8505	6040
orange1.1g039366m.g	orange1.1g039366m	C. sinensis	scaffold00369	1	139463	136861
orange1.1g041642m.g	orange1.1g041642m	C. sinensis	scaffold00004	-1	3133238	3131931
orange1.1g007889m.g	orange1.1g007889m	C. sinensis	scaffold00010	1	1294465	1291066
orange1.1g046807m.g	orange1.1g046807m	C. sinensis	scaffold00477	-1	35423	34646
orange1.1g044370m.g	orange1.1g044370m	C. sinensis	scaffold00020	-1	449685	446988
orange1.1g045533m.g	orange1.1g045533m	C. sinensis	scaffold00228	-1	253356	252087
orange1.1g032926m.g	orange1.1g032926m	C. sinensis	scaffold00342	-1	147945	147369
orange1.1g038158m.g	orange1.1g038158m	C. sinensis	scaffold00027	-1	129009	128399
orange1.1g041361m.g	orange1.1g041361m	C. sinensis	scaffold00169	1	309769	309301
orange1.1g035819m.g	orange1.1g035819m	C. sinensis	scaffold00402	-1	40784	40370
orange1.1g042821m.g	orange1.1g042821m	C. sinensis	scaffold10180	1	2033	1791
orange1.1g048429m.g	orange1.1g048429m	C. sinensis	scaffold00369	1	150702	149654
orange1.1g046913m.g	orange1.1g046913m	C. sinensis	scaffold02691	1	11674	10653
orange1.1g044224m.g	orange1.1g044224m	C. sinensis	scaffold00012	-1	2222149	2215522
orange1.1g047877m.g	orange1.1g047877m	C. sinensis	scaffold00101	-1	207999	205066
orange1.1g041926m.g	orange1.1g041926m	C. sinensis	scaffold00680	-1	15665	13133
orange1.1g044890m.g	orange1.1g044890m	C. sinensis	scaffold00064	1	626739	623708
orange1.1g048325m.g	orange1.1g048325m	C. sinensis	scaffold00348	1	180999	180491
orange1.1g035568m.g	orange1.1g035568m	C. sinensis	scaffold00002	1	857402	854127
orange1.1g044478m.g	orange1.1g044478m	C. sinensis	scaffold00369	-1	76434	75145
orange1.1g048051m.g	orange1.1g048051m	C. sinensis	scaffold00293	1	127687	126434
orange1.1g043649m.g	orange1.1g043649m	C. sinensis	scaffold00012	-1	2276020	2274762
orange1.1g040042m.g	orange1.1g040042m	C. sinensis	scaffold00101	1	397420	395323
orange1.1g008427m.g	orange1.1g008427m	C. sinensis	scaffold00012	1	2153037	2149101
orange1.1g008767m.g	orange1.1g009848m	C. sinensis	scaffold00044	-1	251818	245270
orange1.1g014206m.g	orange1.1g014206m	C. sinensis	scaffold05898	1	2389	206
orange1.1g015245m.g	orange1.1g015245m	C. sinensis	scaffold00369	1	13991	11245
orange1.1g008206m.g	orange1.1g008206m	C. sinensis	scaffold03478	1	8087	3809
AT1G61120	AT1G61120.1	A. thaliana	Chr1	1	22528811	22523637
AT4G20210	AT4G20210.1	A. thaliana	Chr4	-1	10918282	10913613
AT5G48110	AT5G48110.1	A. thaliana	Chr5	-1	19504357	19501157
AT4G16730	AT4G16730.1	A. thaliana	Chr4	1	9406003	9402898
AT3G14520	AT3G14520.1	A. thaliana	Chr3	-1	4878336	4875748
AT4G13280	AT4G13280.1	A. thaliana	Chr4	-1	7736745	7733114
AT3G14490	AT3G14490.1	A. thaliana	Chr3	-1	4865949	4863631
AT1G66020	AT1G66020.1	A. thaliana	Chr1	1	24580185	24577553
AT4G15870	AT4G15870.1	A. thaliana	Chr4	-1	9010947	9008372
AT4G20230	AT4G20230.1	A. thaliana	Chr4	-1	10926758	10924121
AT4G16740	AT4G16740.2	A. thaliana	Chr4	1	9409920	9407768
AT1G79460	AT1G79460.1	A. thaliana	Chr1	1	29894587	29890392
AT5G23960	AT5G23960.2	A. thaliana	Chr5	1	8095285	8092969
AT3G25820	AT3G25820.2	A. thaliana	Chr3	1	9442507	9439250
AT3G25810	AT3G25810.1	A. thaliana	Chr3	1	9433844	9430767
AT3G32030	AT3G32030.1	A. thaliana	Chr3	-1	13035348	13032458
AT1G48800	AT1G48800.1	A. thaliana	Chr1	1	18052975	18049844
AT1G61680	AT1G61680.1	A. thaliana	Chr1	-1	22774687	22772455
AT3G29190	AT3G29190.1	A. thaliana	Chr3	-1	11163336	11159373
AT4G20200	AT4G20200.1	A. thaliana	Chr4	-1	10911151	10908672
AT3G25830	AT3G25830.1	A. thaliana	Chr3	1	9450420	9447508
AT5G44630	AT5G44630.1	A. thaliana	Chr5	1	18005616	18003255
AT2G24210	AT2G24210.1	A. thaliana	Chr2	1	10297530	10294330
AT2G23230	AT2G23230.1	A. thaliana	Chr2	1	9895400	9892716
AT1G48820	AT1G48820.1	A. thaliana	Chr1	1	18059367	18055229
AT3G14540	AT3G14540.1	A. thaliana	Chr3	-1	4883936	4881439
AT3G29410	AT3G29410.1	A. thaliana	Chr3	-1	11305136	11302431
AT4G02780	AT4G02780.1	A. thaliana	Chr4	-1	1244813	1237767
AT3G29110	AT3G29110.1	A. thaliana	Chr3	-1	11085891	11082152
AT1G31950	AT1G31950.1	A. thaliana	Chr1	1	11478194	11475807
AT4G13300	AT4G13300.1	A. thaliana	Chr4	-1	7746363	7742871
AT1G70080	AT1G70080.1	A. thaliana	Chr1	-1	26397565	26394669
AT1G33750	AT1G33750.1	A. thaliana	Chr1	1	12236476	12233769
Thhalv10001148m.g	Thhalv10001148m	E. salsugineum	scaffold_20	1	334267	332116
Thhalv10027227m.g	Thhalv10027227m	E. salsugineum	scaffold_1	-1	17911336	17909591
Thhalv10023261m.g	Thhalv10023261m	E. salsugineum	scaffold_8	-1	3300136	3295927
Thhalv10001228m.g	Thhalv10001228m	E. salsugineum	scaffold_20	1	323337	321076
Thhalv10012105m.g	Thhalv10012105m	E. salsugineum	scaffold_7	1	7488829	7484868
Thhalv10028539m.g	Thhalv10028539m	E. salsugineum	scaffold_3	-1	3817524	3814797
Thhalv10001108m.g	Thhalv10001108m	E. salsugineum	scaffold_20	1	318977	316521
Thhalv10029352m.g	Thhalv10029352m	E. salsugineum	scaffold_3	-1	1376625	1370121
Thhalv10012129m.g	Thhalv10012129m	E. salsugineum	scaffold_7	1	7576961	7572693
Thhalv10005627m.g	Thhalv10005627m	E. salsugineum	scaffold_6	1	2455937	2453736
Thhalv10027515m.g	Thhalv10027515m	E. salsugineum	scaffold_1	1	8487488	8484825
Thhalv10015429m.g	Thhalv10015429m	E. salsugineum	scaffold_2	1	12090899	12088619
Thhalv10011010m.g	Thhalv10011010m	E. salsugineum	scaffold_16	-1	3237633	3234110
Thhalv10018144m.g	Thhalv10018144m	E. salsugineum	scaffold_9	-1	591323	586937
Thhalv10027480m.g	Thhalv10027480m	E. salsugineum	scaffold_1	-1	10448457	10445395
Thhalv10012385m.g	Thhalv10012385m	E. salsugineum	scaffold_7	-1	4596488	4595095
Ciclev10014790m.g	Ciclev10014790m	C. clementina	scaffold_2	-1	14464311	14461692
Ciclev10004558m.g	Ciclev10004558m	C. clementina	scaffold_9	-1	15487436	15483680
Ciclev10018875m.g	Ciclev10018875m	C. clementina	scaffold_3	-1	44469327	44463217
Ciclev10018045m.g	Ciclev10018045m	C. clementina	scaffold_2	1	32462633	32460491
Ciclev10017785m.g	Ciclev10017785m	C. clementina	scaffold_2	-1	21262825	21259796
Ciclev10014632m.g	Ciclev10014632m	C. clementina	scaffold_2	1	32493305	32488695
>Ciclev10014632m.g	Ciclev10014633m	Cclementina	scaffold_2	1	32488695	32493304
Ciclev10014707m.g	Ciclev10014707m	C. clementina	scaffold_2	-1	32484643	32481549
Ciclev10014262m.g	Ciclev10014262m	C. clementina	scaffold_2	-1	33114193	33109356
Ciclev10023706m.g	Ciclev10023706m	C. clementina	scaffold_3	-1	10545355	10540597
Ciclev10006575m.g	Ciclev10006575m	C. clementina	scaffold_9	1	30856221	30852159
Carubv10007667m.g	Carubv10007667m	C. rubella	scaffold_7	1	7887808	7885094
Carubv10015372m.g	Carubv10015372m	C. rubella	scaffold_3	-1	8779595	8776903
Carubv10028157m.g	Carubv10028157m	C. rubella	scaffold_8	-1	1532151	1529402
Carubv10021803m.g	Carubv10021803m	C. rubella	scaffold_2	1	3889215	3885763
Carubv10004490m.g	Carubv10004490m	C. rubella	scaffold_7	-1	9379975	9376782
Carubv10022222m.g	Carubv10022222m	C. rubella	scaffold_2	1	1457303	1455039
Carubv10027853m.g	Carubv10027853m	C. rubella	scaffold_8	-1	1521594	1520277
Carubv10011624m.g	Carubv10011624m	C. rubella	scaffold_1	1	12602687	12598383
Carubv10012518m.g	Carubv10012518m	C. rubella	scaffold_1	1	16735483	16731499
Carubv10021772m.g	Carubv10021772m	C. rubella	scaffold_2	-1	9846239	9844425
Carubv10016089m.g	Carubv10016089m	C. rubella	scaffold_3	-1	4995195	4992866
Carubv10021320m.g	Carubv10021320m	C. rubella	scaffold_2	1	8064316	8061961
Carubv10022111m.g	Carubv10022111m	C. rubella	scaffold_2	1	8083778	8081418
Carubv10028168m.g	Carubv10028168m	C. rubella	scaffold_8	-1	1543899	1539492
Carubv10019776m.g	Carubv10019776m	C. rubella	scaffold_2	-1	1716912	1710508
Carubv10022874m.g	Carubv10022874m	C. rubella	scaffold_4	1	1565237	1562187
Carubv10022869m.g	Carubv10022869m	C. rubella	scaffold_4	1	1561823	1558496
Carubv10012239m.g	Carubv10012239m	C. rubella	scaffold_1	1	16739912	16736876
Carubv10024815m.g	Carubv10024815m	C. rubella	scaffold_4	1	986441	983900
Carubv10021930m.g	Carubv10021930m	C. rubella	scaffold_2	-1	1728971	1724182
Carubv10006722m.g	Carubv10006722m	C. rubella	scaffold_7	1	11382588	11377854
Carubv10007162m.g	Carubv10007162m	C. rubella	scaffold_7	1	7894605	7892103
Carubv10019830m.g	Carubv10019830m	C. rubella	scaffold_2	1	13577638	13573317
Carubv10028094m.g	Carubv10028094m	C. rubella	scaffold_8	-1	1524880	1522121
Carubv10016237m.g	Carubv10016237m	C. rubella	scaffold_3	-1	5001281	4998908
Carubv10019072m.g	Carubv10019072m	C. rubella	scaffold_5	1	8231500	8229502
Carubv10003225m.g	Carubv10003225m	C. rubella	scaffold_6	1	15433852	15428045
Carubv10003521m.g	Carubv10003521m	C. rubella	scaffold_6	-1	12391970	12388414
Carubv10018762m.g	Carubv10018762m	C. rubella	scaffold_5	1	1498663	1495494
Carubv10004436m.g	Carubv10004436m	C. rubella	scaffold_7	-1	9384508	9381246
Carubv10028174m.g	Carubv10028174m	C. rubella	scaffold_8	-1	1555244	1552895
Carubv10012477m.g	Carubv10012477m	C. rubella	scaffold_1	1	6972676	6969894
Carubv10018817m.g	Carubv10018817m	C. rubella	scaffold_5	1	8246776	8244101
Carubv10000642m.g	Carubv10000642m	C. rubella	scaffold_6	1	8130364	8127941
MDP0000253576	MDP0000253576	M. domestica	MDC020814.462	-1	9818	1804
MDP0000308115	MDP0000308115	M. domestica	MDC018873.314	1	9184	2903
MDP0000316067	MDP0000316067	M. domestica	MDC020221.574	1	8379	5492
MDP0000470357	MDP0000470357	M. domestica	MDC006308.246	1	8879	5369
MDP0000192151	MDP0000192151	M. domestica	MDC009673.401	-1	8268	2582
MDP0000700416	MDP0000700416	M. domestica	MDC008088.546	-1	1020	558
MDP0000154813	MDP0000154813	M. domestica	MDC042661.9	1	8720	4820
MDP0000256604	MDP0000256604	M. domestica	MDC000414.117	-1	4977	2297
MDP0000309477	MDP0000309477	M. domestica	MDC020221.531	1	5620	4913
MDP0000522972	MDP0000522972	M. domestica	MDC012716.204	-1	7297	6860
MDP0000248152	MDP0000248152	M. domestica	MDC002136.660	1	7704	5334
MDP0000298903	MDP0000298903	M. domestica	MDC012449.342	1	21322	18373
MDP0000317119	MDP0000317119	M. domestica	MDC029610.50	1	16522	9914
MDP0000245233	MDP0000245233	M. domestica	MDC020814.465	1	8235	2375
MDP0000561715	MDP0000561715	M. domestica	MDC020814.447	1	3402	904
MDP0000726012	MDP0000726012	M. domestica	MDC005411.143	1	10234	5482
MDP0000130635	MDP0000130635	M. domestica	MDC018720.273	-1	4628	1047
MDP0000916065	MDP0000916065	M. domestica	MDC035080.3	1	2733	2225
MDP0000162573	MDP0000162573	M. domestica	MDC002546.288	-1	3496	69
MDP0000127896	MDP0000127896	M. domestica	MDC013615.114	-1	1393	12
MDP0000262508	MDP0000262508	M. domestica	MDC027735.36	1	5772	5182
MDP0000203143	MDP0000203143	M. domestica	MDC012889.296	1	8695	6350
MDP0000846375	MDP0000846375	M. domestica	MDC003816.991	-1	3727	2397
MDP0000702120	MDP0000702120	M. domestica	MDC019554.268	1	5261	2010
MDP0000274847	MDP0000274847	M. domestica	MDC004318.290	-1	29890	23029
MDP0000120176	MDP0000120176	M. domestica	MDC002136.649	1	5998	3131
MDP0000275314	MDP0000275314	M. domestica	MDC005184.513	-1	3867	151
MDP0000131051	MDP0000131051	M. domestica	MDC019385.122	1	4038	1927
MDP0000276976	MDP0000276976	M. domestica	MDC003442.103	-1	12883	10444
MDP0000580210	MDP0000580210	M. domestica	MDC002136.622	-1	991	117
MDP0000735507	MDP0000735507	M. domestica	MDC021812.82	1	7501	2922
MDP0000265187	MDP0000265187	M. domestica	MDC002136.650	-1	8824	4779
MDP0000651689	MDP0000651689	M. domestica	MDC020814.466	1	11658	9185
MDP0000894066	MDP0000894066	M. domestica	MDC012514.253	1	6440	5300
MDP0000598846	MDP0000598846	M. domestica	MDC008088.290	-1	1082	620
MDP0000318427	MDP0000318427	M. domestica	MDC025771.34	-1	4286	282
MDP0000227442	MDP0000227442	M. domestica	MDC040869.6	-1	6292	1894
MDP0000543394	MDP0000543394	M. domestica	MDC014090.306	-1	16254	11953
MDP0000225361	MDP0000225361	M. domestica	MDC021376.132	-1	7270	5022
MDP0000136959	MDP0000136959	M. domestica	MDC005409.176	-1	4950	3707
MDP0000295452	MDP0000295452	M. domestica	MDC011856.221	-1	12917	7244
MDP0000233869	MDP0000233869	M. domestica	MDC002136.405	1	2988	865
MDP0000161084	MDP0000161084	M. domestica	MDC002136.626	-1	4793	1798
MDP0000205617	MDP0000205617	M. domestica	MDC016527.227	-1	2955	1058
MDP0000670935	MDP0000670935	M. domestica	MDC012440.297	1	56228	52599
MDP0000746466	MDP0000746466	M. domestica	MDC006536.317	-1	10687	7259
MDP0000322688	MDP0000322688	M. domestica	MDC002437.262	1	5171	2470
MDP0000828007	MDP0000828007	M. domestica	MDC001302.190	-1	6794	2247
MDP0000398063	MDP0000398063	M. domestica	MDC011671.327	-1	4535	1352
MDP0000168577	MDP0000168577	M. domestica	MDC004202.409	1	4467	611
MDP0000138294	MDP0000138294	M. domestica	MDC009932.171	-1	5141	100
MDP0000192374	MDP0000192374	M. domestica	MDC009673.407	1	10630	5446
MDP0000305417	MDP0000305417	M. domestica	MDC015466.440	-1	22808	14686
MDP0000166538	MDP0000166538	M. domestica	MDC005184.326	-1	461	20
MDP0000268880	MDP0000268880	M. domestica	MDC002136.422	-1	3412	1153
MDP0000297049	MDP0000297049	M. domestica	MDC012514.262	1	6001	2564
MDP0000152278	MDP0000152278	M. domestica	MDC012083.521	-1	527	12
MDP0000562538	MDP0000562538	M. domestica	MDC010321.338	1	17975	14849
MDP0000885704	MDP0000885704	M. domestica	MDC012440.297	1	52409	51949
MDP0000199152	MDP0000199152	M. domestica	MDC011612.43	1	3077	1
MDP0000147908	MDP0000147908	M. domestica	MDC005576.295	1	17006	11626
MDP0000274848	MDP0000274848	M. domestica	MDC004318.290	1	41519	33190
MDP0000293842	MDP0000293842	M. domestica	MDC013506.241	-1	8151	5740
Lus10008613.g	Lus10008613	L. usitatissimum	scaffold1686	1	140107	139862
Lus10042593.g	Lus10042593	L. usitatissimum	scaffold67	1	685929	665013
Lus10001110.g	Lus10001110	L. usitatissimum	scaffold252	-1	28781	25965
Lus10014673.g	Lus10014673	L. usitatissimum	scaffold584	-1	126553	123429
Lus10031590.g	Lus10031590	L. usitatissimum	scaffold863	-1	991626	988754
Lus10007622.g	Lus10007622	L. usitatissimum	scaffold121	-1	102851	100639
Lus10042204.g	Lus10042204	L. usitatissimum	scaffold123	-1	1199275	1196829
Lus10000231.g	Lus10000231	L. usitatissimum	C8379831	1	1971	171
Lus10040043.g	Lus10040043	L. usitatissimum	scaffold12	1	1766372	1763015
Lus10018501.g	Lus10018501	L. usitatissimum	scaffold1308	-1	56421	53905
Lus10012312.g	Lus10012312	L. usitatissimum	scaffold572	1	86667	82003
Lus10002660.g	Lus10002660	L. usitatissimum	scaffold1086	-1	88926	86212
Lus10006923.g	Lus10006923	L. usitatissimum	scaffold249	1	221620	218963
Lus10006355.g	Lus10006355	L. usitatissimum	scaffold1603	1	7688	4137
Lus10004323.g	Lus10004323	L. usitatissimum	scaffold1134	1	37065	32224
Lus10007624.g	Lus10007624	L. usitatissimum	scaffold121	-1	113622	110889
Lus10018390.g	Lus10018390	L. usitatissimum	scaffold251	1	193865	190740
Lus10039713.g	Lus10039713	L. usitatissimum	scaffold15	-1	1303116	1299714
Lus10006356.g	Lus10006356	L. usitatissimum	scaffold1603	1	13818	8858
Lus10029033.g	Lus10029033	L. usitatissimum	scaffold376	1	192795	188271
Lus10004443.g	Lus10004443	L. usitatissimum	scaffold288	-1	184192	181177
Lus10018500.g	Lus10018500	L. usitatissimum	scaffold1308	1	53524	50543
Lus10035240.g	Lus10035240	L. usitatissimum	scaffold43	1	1271036	1268516
Lus10005399.g	Lus10005399	L. usitatissimum	scaffold547	-1	222420	218595
Lus10033643.g	Lus10033643	L. usitatissimum	scaffold701	1	948207	945235
Lus10042202.g	Lus10042202	L. usitatissimum	scaffold123	-1	1192326	1190017
Lus10034229.g	Lus10034229	L. usitatissimum	scaffold310	-1	158224	153641
Lus10038179.g	Lus10038179	L. usitatissimum	scaffold28	1	176351	173516
Lus10006925.g	Lus10006925	L. usitatissimum	scaffold249	-1	235569	231139
Lus10031353.g	Lus10031353	L. usitatissimum	scaffold863	-1	10895	8611
Lus10022047.g	Lus10022047	L. usitatissimum	scaffold87	1	593773	586682
Lus10034232.g	Lus10034232	L. usitatissimum	scaffold310	-1	173603	168143
Lus10012880.g	Lus10012880	L. usitatissimum	scaffold1313	1	328607	322756
Lus10014724.g	Lus10014724	L. usitatissimum	scaffold584	-1	379220	375779
Lus10008614.g	Lus10008614	L. usitatissimum	scaffold1686	1	143952	141693
Lus10018280.g	Lus10018280	L. usitatissimum	scaffold163	1	337019	331672
Lus10025922.g	Lus10025922	L. usitatissimum	scaffold605	-1	949600	946716
Lus10008611.g	Lus10008611	L. usitatissimum	scaffold1686	1	134041	131348
Lus10024120.g	Lus10024120	L. usitatissimum	scaffold353	1	610178	603661
Lus10016598.g	Lus10016598	L. usitatissimum	scaffold915	-1	155861	151414
Lus10031589.g	Lus10031589	L. usitatissimum	scaffold863	1	987993	985172
Lus10004906.g	Lus10004906	L. usitatissimum	scaffold858	-1	48340	42518
Lus10018392.g	Lus10018392	L. usitatissimum	scaffold251	1	204670	201464
PGSC0003DMG402015022	PGSC0003DMT400038867	S. tuberosum	chr07	1	43386734	43383146
PGSC0003DMG401006258	PGSC0003DMT400015998	S. tuberosum	chr09	1	9546006	9542859
PGSC0003DMG400011775	PGSC0003DMT400030737	S. tuberosum	chr06	1	36313690	36311071
PGSC0003DMG400017924	PGSC0003DMT400046176	S. tuberosum	chr09	-1	51891128	51888594
PGSC0003DMG401031070	PGSC0003DMT400079783	S. tuberosum	chr11	1	7384849	7375366
PGSC0003DMG400020595	PGSC0003DMT400053084	S. tuberosum	chr09	1	50753575	50745313
PGSC0003DMG400011783	PGSC0003DMT400030762	S. tuberosum	chr06	-1	36421934	36419590
PGSC0003DMG400039869	PGSC0003DMT400090298	S. tuberosum	chr08	-1	1548159	1544780
PGSC0003DMG400019773	PGSC0003DMT400050911	S. tuberosum	chr06	1	37692115	37690205
PGSC0003DMG400045095	PGSC0003DMT400095524	S. tuberosum	chr03	-1	16588348	16585727
PGSC0003DMG402021713	PGSC0003DMT400055897	S. tuberosum	chr02	1	56832195	56831330
PGSC0003DMG400020053	PGSC0003DMT400051635	S. tuberosum	chr06	-1	54280848	54274625
PGSC0003DMG400019783	PGSC0003DMT400050945	S. tuberosum	chr06	-1	37847940	37846132
PGSC0003DMG400019784	PGSC0003DMT400050949	S. tuberosum	chr06	-1	37882111	37875718
PGSC0003DMG402011252	PGSC0003DMT400029266	S. tuberosum	chr10	1	961280	958552
PGSC0003DMG400019782	PGSC0003DMT400050941	S. tuberosum	chr06	-1	37810246	37809295
PGSC0003DMG400011777	PGSC0003DMT400030741	S. tuberosum	chr06	-1	36117650	36114187
PGSC0003DMG400021868	PGSC0003DMT400056281	S. tuberosum	chr09	1	51569302	51566903
PGSC0003DMG400020941	PGSC0003DMT400053974	S. tuberosum	chr09	1	51553429	51551404
PGSC0003DMG400001948	PGSC0003DMT400004900	S. tuberosum	chr08	1	34140266	34137890
PGSC0003DMG400018245	PGSC0003DMT400046973	S. tuberosum	chr01	-1	84886476	84883842
PGSC0003DMG400034115	PGSC0003DMT400084521	S. tuberosum	chr11	1	7431071	7428504
PGSC0003DMG400024137	PGSC0003DMT400062020	S. tuberosum	chr08	1	1647643	1643184
PGSC0003DMG400017923	PGSC0003DMT400046171	S. tuberosum	chr09	-1	51877887	51875683
PGSC0003DMG400012790	PGSC0003DMT400033302	S. tuberosum	chr04	1	46626720	46623623
PGSC0003DMG400013034	PGSC0003DMT400033919	S. tuberosum	chr06	1	37533010	37529419
PGSC0003DMG400040094	PGSC0003DMT400090523	S. tuberosum	chr12	-1	10848356	10845080
PGSC0003DMG400005030	PGSC0003DMT400012909	S. tuberosum	chr03	1	4550337	4542366
PGSC0003DMG400018286	PGSC0003DMT400047124	S. tuberosum	chr01	1	84917492	84915817
PGSC0003DMG402031204	PGSC0003DMT400080164	S. tuberosum	chr04	-1	45495495	45494349
PGSC0003DMG400020680	PGSC0003DMT400053285	S. tuberosum	chr12	1	5205441	5202854
PGSC0003DMG401011252	PGSC0003DMT400029265	S. tuberosum	chr10	1	950148	945550
PGSC0003DMG400020939	PGSC0003DMT400053967	S. tuberosum	chr09	-1	51492044	51489843
Potri.T072200	Potri.T072200.1	P. trichocarpa	scaffold_78	-1	24847	21856
Potri.019G023000	Potri.019G023000.1	P. trichocarpa	Chr19	1	2635745	2632582
Potri.T000800	Potri.T000800.1	P. trichocarpa	scaffold_20	-1	103894	100702
Potri.019G016700	Potri.019G016700.1	P. trichocarpa	Chr19	1	1922946	1920518
Potri.007G074400	Potri.007G074400.1	P. trichocarpa	Chr07	1	9791111	9786882
Potri.019G045300	Potri.019G045300.1	P. trichocarpa	Chr19	1	5391675	5388547
Potri.019G016900	Potri.019G016900.1	P. trichocarpa	Chr19	-1	1944066	1940001
Potri.019G016400	Potri.019G016400.1	P. trichocarpa	Chr19	1	1874138	1871821
Potri.011G142800	Potri.011G142800.1	P. trichocarpa	Chr11	1	16397619	16394662
Potri.T127000	Potri.T127000.1	P. trichocarpa	scaffold_230	1	12174	11203
Potri.015G085500	Potri.015G085500.1	P. trichocarpa	Chr15	1	10907386	10904510
Potri.T000500	Potri.T000500.1	P. trichocarpa	scaffold_20	-1	67673	66120
Potri.008G082700	Potri.008G082700.1	P. trichocarpa	Chr08	1	5212328	5207483
Potri.T072300	Potri.T072300.1	P. trichocarpa	scaffold_78	-1	30534	26426
Potri.T001000	Potri.T001000.1	P. trichocarpa	scaffold_20	-1	124669	121339
Potri.019G000100	Potri.019G000100.1	P. trichocarpa	Chr19	1	32290	29574
Potri.T000400	Potri.T000400.1	P. trichocarpa	scaffold_20	1	44450	42491
Potri.004G030400	Potri.004G030400.1	P. trichocarpa	Chr04	-1	2213832	2210982
Potri.007G119700	Potri.007G119700.1	P. trichocarpa	Chr07	-1	13911342	13906781
Potri.001G308200	Potri.001G308200.1	P. trichocarpa	Chr01	-1	31142588	31139697
Potri.019G023100	Potri.019G023100.1	P. trichocarpa	Chr19	-1	2669237	2665974
Potri.T001300	Potri.T001300.1	P. trichocarpa	scaffold_20	-1	197138	193697
Potri.011G031800	Potri.011G031800.3	P. trichocarpa	Chr11	1	2631016	2627904
Potri.019G000600	Potri.019G000600.1	P. trichocarpa	Chr19	1	115589	112451
Potri.019G044900	Potri.019G044900.1	P. trichocarpa	Chr19	-1	5317596	5313895
Potri.T001100	Potri.T001100.1	P. trichocarpa	scaffold_20	1	139531	136612
Potri.004G030200	Potri.004G030200.1	P. trichocarpa	Chr04	-1	2185839	2182914
Potri.005G095500	Potri.005G095500.1	P. trichocarpa	Chr05	1	7173494	7170333
Potri.T072900	Potri.T072900.1	P. trichocarpa	scaffold_79	1	85720	82544
Potri.019G000400	Potri.019G000400.1	P. trichocarpa	Chr19	-1	88428	85421
Potri.019G046100	Potri.019G046100.1	P. trichocarpa	Chr19	1	5593486	5591780
Potri.001G308300	Potri.001G308300.2	P. trichocarpa	Chr01	-1	31166401	31163490
Potri.002G052100	Potri.002G052100.1	P. trichocarpa	Chr02	-1	3442499	3435054
Potri.019G016500	Potri.019G016500.1	P. trichocarpa	Chr19	1	1894878	1891749
Potri.019G022900	Potri.019G022900.1	P. trichocarpa	Chr19	1	2618297	2615058
Potri.019G045100	Potri.019G045100.1	P. trichocarpa	Chr19	-1	5339464	5333802
Potri.011G130600	Potri.011G130600.1	P. trichocarpa	Chr11	1	15593821	15592749
Potri.015G032100	Potri.015G032100.1	P. trichocarpa	Chr15	-1	2587668	2584785
Potri.010G173700	Potri.010G173700.1	P. trichocarpa	Chr10	-1	17434884	17433259
Potri.011G032300	Potri.011G032300.1	P. trichocarpa	Chr11	1	2671865	2669193
Potri.T073000	Potri.T073000.1	P. trichocarpa	scaffold_79	1	117441	114086
Potri.005G210300	Potri.005G210300.2	P. trichocarpa	Chr05	1	22440323	22433387
Potri.004G037900	Potri.004G037900.1	P. trichocarpa	Chr04	-1	2863866	2858742
Potri.001G415100	Potri.001G415100.5	P. trichocarpa	Chr01	-1	43993989	43991178
Potri.T000300	Potri.T000300.1	P. trichocarpa	scaffold_20	-1	26800	23366
Potri.003G014100	Potri.003G014100.1	P. trichocarpa	Chr03	-1	1660071	1656010
Potri.007G118600	Potri.007G118600.3	P. trichocarpa	Chr07	-1	13832473	13830548
Potri.017G041700	Potri.017G041700.5	P. trichocarpa	Chr17	-1	3428596	3424873
Potri.019G045400	Potri.019G045400.1	P. trichocarpa	Chr19	1	5421095	5416785
Potri.008G082400	Potri.008G082400.2	P. trichocarpa	Chr08	1	5193971	5190861
Potri.T112600	Potri.T112600.1	P. trichocarpa	scaffold_175	1	32918	30055
Gorai.013G164800	Gorai.013G164800.3	G. raimondii	Chr13	1	44643137	44640479
Gorai.007G315900	Gorai.007G315900.1	G. raimondii	Chr07	-1	53036627	53032690
Gorai.009G363000	Gorai.009G363000.1	G. raimondii	Chr09	-1	48048200	48041637
Gorai.013G164900	Gorai.013G164900.1	G. raimondii	Chr13	-1	44670526	44667726
Gorai.002G080400	Gorai.002G080400.1	G. raimondii	Chr02	1	10038783	10036239
Gorai.009G427900	Gorai.009G427900.1	G. raimondii	Chr09	1	66992062	66989073
Gorai.011G019700	Gorai.011G019700.1	G. raimondii	Chr11	1	1367807	1364314
Gorai.009G330400	Gorai.009G330400.1	G. raimondii	Chr09	-1	34008778	34006522
Gorai.009G170800	Gorai.009G170800.1	G. raimondii	Chr09	1	13197307	13191775
Gorai.007G315800	Gorai.007G315800.1	G. raimondii	Chr07	1	53015186	53010996
Gorai.009G363100	Gorai.009G363100.1	G. raimondii	Chr09	1	48156013	48154672
Gorai.009G170900	Gorai.009G170900.1	G. raimondii	Chr09	1	13215797	13210304
Gorai.007G315600	Gorai.007G315600.1	G. raimondii	Chr07	1	52975403	52972829
Gorai.007G315700	Gorai.007G315700.1	G. raimondii	Chr07	1	53000298	52997916
Gorai.009G428700	Gorai.009G428700.1	G. raimondii	Chr09	-1	67263392	67260562
Gorai.002G234600	Gorai.002G234600.4	G. raimondii	Chr02	-1	59509688	59507321
Gorai.006G035400	Gorai.006G035400.1	G. raimondii	Chr06	-1	9520514	9517584
Gorai.006G035800	Gorai.006G035800.1	G. raimondii	Chr06	-1	9733030	9730276
Gorai.002G110600	Gorai.002G110600.3	G. raimondii	Chr02	1	15293759	15289155
Gorai.007G314900	Gorai.007G314900.1	G. raimondii	Chr07	1	52865035	52861453
Gorai.007G316200	Gorai.007G316200.1	G. raimondii	Chr07	1	53099868	53096902
Gorai.006G009100	Gorai.006G009100.2	G. raimondii	Chr06	-1	2012846	2008726
Gorai.009G428600	Gorai.009G428600.1	G. raimondii	Chr09	1	67236386	67233408
Gorai.009G428000	Gorai.009G428000.1	G. raimondii	Chr09	1	67018049	67015078
Gorai.011G005700	Gorai.011G005700.1	G. raimondii	Chr11	-1	473493	470658
Gorai.009G391100	Gorai.009G391100.1	G. raimondii	Chr09	-1	53043412	53042829
Gorai.011G005900	Gorai.011G005900.1	G. raimondii	Chr11	-1	482841	478829
Gorai.007G137400	Gorai.007G137400.1	G. raimondii	Chr07	1	11273882	11266825
Gorai.007G316800	Gorai.007G316800.2	G. raimondii	Chr07	1	53214530	53211345
Gorai.012G132800	Gorai.012G132800.1	G. raimondii	Chr12	1	30373834	30370851
Gorai.002G080500	Gorai.002G080500.1	G. raimondii	Chr02	-1	10064200	10061609
Gorai.009G428500	Gorai.009G428500.3	G. raimondii	Chr09	1	67217123	67214075
Gorai.006G036100	Gorai.006G036100.3	G. raimondii	Chr06	-1	9862883	9860266
Gorai.007G315000	Gorai.007G315000.1	G. raimondii	Chr07	1	52879576	52876630
Gorai.011G019600	Gorai.011G019600.1	G. raimondii	Chr11	-1	1356210	1352809
Gorai.002G080300	Gorai.002G080300.1	G. raimondii	Chr02	-1	9992218	9989413
Gorai.009G084900	Gorai.009G084900.1	G. raimondii	Chr09	1	6180307	6177713
Gorai.009G363300	Gorai.009G363300.1	G. raimondii	Chr09	-1	48181762	48179055
Gorai.009G428300	Gorai.009G428300.1	G. raimondii	Chr09	1	67132670	67129879
Gorai.006G036000	Gorai.006G036000.1	G. raimondii	Chr06	-1	9816486	9814659
Gorai.009G306600	Gorai.009G306600.1	G. raimondii	Chr09	1	27914718	27914442
Gorai.007G343900	Gorai.007G343900.1	G. raimondii	Chr07	1	57041674	57039495
Gorai.007G316700	Gorai.007G316700.1	G. raimondii	Chr07	1	53193650	53190325
Gorai.009G362900	Gorai.009G362900.1	G. raimondii	Chr09	1	48029940	48027651
Gorai.006G035700	Gorai.006G035700.1	G. raimondii	Chr06	1	9656125	9653551
Gorai.006G035900	Gorai.006G035900.1	G. raimondii	Chr06	-1	9772780	9770866
Gorai.009G391200	Gorai.009G391200.1	G. raimondii	Chr09	-1	53066144	53063589
Gorai.004G079500	Gorai.004G079500.2	G. raimondii	Chr04	-1	9439509	9433831
Gorai.011G005800	Gorai.011G005800.1	G. raimondii	Chr11	-1	476755	475489
Gorai.011G019200	Gorai.011G019200.1	G. raimondii	Chr11	1	1327352	1324007
Gorai.007G315300	Gorai.007G315300.1	G. raimondii	Chr07	1	52914916	52910770
Gorai.009G428400	Gorai.009G428400.1	G. raimondii	Chr09	1	67173152	67170073
Gorai.007G316500	Gorai.007G316500.1	G. raimondii	Chr07	1	53171143	53167520
Gorai.007G316300	Gorai.007G316300.1	G. raimondii	Chr07	1	53106513	53102910
Gorai.009G428200	Gorai.009G428200.1	G. raimondii	Chr09	1	67086820	67083810
Gorai.009G306500	Gorai.009G306500.1	G. raimondii	Chr09	1	27899740	27897631
Gorai.007G315100	Gorai.007G315100.1	G. raimondii	Chr07	-1	52901698	52898654
Gorai.007G315500	Gorai.007G315500.1	G. raimondii	Chr07	1	52948202	52943963
Gorai.012G132700	Gorai.012G132700.1	G. raimondii	Chr12	1	30309634	30306765
Gorai.002G106500	Gorai.002G106500.1	G. raimondii	Chr02	1	14388038	14385455
Gorai.011G005600	Gorai.011G005600.2	G. raimondii	Chr11	-1	467119	463007
Gorai.011G005500	Gorai.011G005500.1	G. raimondii	Chr11	-1	449893	445614
Solyc01g105870.2	Solyc01g105870.2.1	S. lycopersicum	SL2.40ch01	1	85655605	85651702
Solyc01g105910.1	Solyc01g105910.1.1	S. lycopersicum	SL2.40ch01	1	85712450	85711971
Solyc04g051620.1	Solyc04g051620.1.1	S. lycopersicum	SL2.40ch04	-1	50060555	50057599
Solyc01g101210.2	Solyc01g101210.2.1	S. lycopersicum	SL2.40ch01	1	82797728	82795416
Solyc01g101170.2	Solyc01g101170.2.1	S. lycopersicum	SL2.40ch01	-1	82771174	82768763
Solyc01g105930.1	Solyc01g105930.1.1	S. lycopersicum	SL2.40ch01	1	85720744	85720307
Solyc07g066670.2	Solyc07g066670.2.1	S. lycopersicum	SL2.40ch07	-1	65266324	65260006
Solyc08g005640.2	Solyc08g005640.2.1	S. lycopersicum	SL2.40ch08	1	510287	504959
Solyc01g105880.2	Solyc01g105880.2.1	S. lycopersicum	SL2.40ch01	1	85660631	85657924
Solyc07g008680.2	Solyc07g008680.2.1	S. lycopersicum	SL2.40ch07	1	3663706	3662158
Solyc05g026590.1	Solyc05g026590.1.1	S. lycopersicum	SL2.40ch05	1	42103833	42102044
Solyc01g105890.2	Solyc01g105890.2.1	S. lycopersicum	SL2.40ch01	1	85676126	85673319
Solyc12g019240.1	Solyc12g019240.1.1	S. lycopersicum	SL2.40ch12	1	9876920	9874081
Solyc08g005710.2	Solyc08g005710.2.1	S. lycopersicum	SL2.40ch08	1	570966	565586
Solyc07g008690.2	Solyc07g008690.2.1	S. lycopersicum	SL2.40ch07	1	3665648	3663458
Solyc04g054380.1	Solyc04g054380.1.1	S. lycopersicum	SL2.40ch04	-1	51575927	51572819
Solyc10g005390.2	Solyc10g005390.2.1	S. lycopersicum	SL2.40ch10	1	294853	291598
Solyc06g060010.2	Solyc06g060010.2.1	S. lycopersicum	SL2.40ch06	1	34341941	34336381
Solyc02g079890.1	Solyc02g079890.1.1	S. lycopersicum	SL2.40ch02	-1	38864616	38861445
Solyc06g084240.1	Solyc06g084240.1.1	S. lycopersicum	SL2.40ch06	-1	45713252	45708352
Solyc10g005410.2	Solyc10g005410.2.1	S. lycopersicum	SL2.40ch10	-1	311016	305976
Solyc09g092470.2	Solyc09g092470.2.1	S. lycopersicum	SL2.40ch09	-1	66905702	66902842
Solyc03g006550.2	Solyc03g006550.2.1	S. lycopersicum	SL2.40ch03	1	1127165	1120039
Solyc07g051940.2	Solyc07g051940.2.1	S. lycopersicum	SL2.40ch07	-1	57818076	57815208
Solyc01g105900.2	Solyc01g105900.2.1	S. lycopersicum	SL2.40ch01	1	85682286	85679830
Solyc02g079840.1	Solyc02g079840.1.1	S. lycopersicum	SL2.40ch02	1	38833880	38831335
Solyc01g101180.2	Solyc01g101180.2.1	S. lycopersicum	SL2.40ch01	1	82783261	82781170
Solyc02g079910.1	Solyc02g079910.1.1	S. lycopersicum	SL2.40ch02	-1	38879401	38878805
Solyc01g101190.2	Solyc01g101190.2.1	S. lycopersicum	SL2.40ch01	1	82788821	82786563
Solyc01g105850.2	Solyc01g105850.2.1	S. lycopersicum	SL2.40ch01	1	85643163	85639651
Solyc08g005720.2	Solyc08g005720.2.1	S. lycopersicum	SL2.40ch08	1	586720	578243
Solyc01g105920.2	Solyc01g105920.2.1	S. lycopersicum	SL2.40ch01	1	85719019	85716448
Solyc12g006570.1	Solyc12g006570.1.1	S. lycopersicum	SL2.40ch12	1	1072118	1067723
Solyc06g060180.1	Solyc06g060180.1.1	S. lycopersicum	SL2.40ch06	1	34535121	34531453
Solyc06g059930.2	Solyc06g059930.2.1	S. lycopersicum	SL2.40ch06	1	34254456	34213417
Solyc03g007730.1	Solyc03g007730.1.1	S. lycopersicum	SL2.40ch03	1	2263045	2259428
Solyc01g105960.2	Solyc01g105960.2.1	S. lycopersicum	SL2.40ch01	1	85730711	85728973
gene03859-v1.0-hybrid	mrna03859.1-v1.0-hybrid	F. vesca	LG4	-1	25600793	25598294
gene23880-v1.0-hybrid	mrna23880.1-v1.0-hybrid	F. vesca	LG6	1	34053011	34044188
gene03792-v1.0-hybrid	mrna03792.1-v1.0-hybrid	F. vesca	LG6	1	32276575	32273978
gene15568-v1.0-hybrid	mrna15568.1-v1.0-hybrid	F. vesca	LG6	-1	15037474	15035193
gene18872-v1.0-hybrid	mrna18872.1-v1.0-hybrid	F. vesca	LG6	-1	6731430	6729009
gene03459-v1.0-hybrid	mrna03459.1-v1.0-hybrid	F. vesca	LG4	1	25529932	25528870
gene24672-v1.0-hybrid	mrna24672.1-v1.0-hybrid	F. vesca	LG5	1	105616	96277
gene24674-v1.0-hybrid	mrna24674.1-v1.0-hybrid	F. vesca	LG5	1	114494	110011
gene03855-v1.0-hybrid	mrna03855.1-v1.0-hybrid	F. vesca	LG4	1	25579046	25574753
gene15663-v1.0-hybrid	mrna15663.1-v1.0-hybrid	F. vesca	LG6	-1	14841135	14838774
gene09972-v1.0-hybrid	mrna09972.1-v1.0-hybrid	F. vesca	LG4	1	13555266	13552883
gene19690-v1.0-hybrid	mrna19690.1-v1.0-hybrid	F. vesca	LG3	-1	6459940	6457052
gene23893-v1.0-hybrid	mrna23893.1-v1.0-hybrid	F. vesca	LG6	-1	34132075	34131592
gene03857-v1.0-hybrid	mrna03857.1-v1.0-hybrid	F. vesca	LG4	-1	25592121	25589470
gene03249-v1.0-hybrid	mrna03249.1-v1.0-hybrid	F. vesca	LG3	1	11939449	11936977
gene12092-v1.0-hybrid	mrna12092.1-v1.0-hybrid	F. vesca	LG5	-1	24520048	24518820
gene09971-v1.0-hybrid	mrna09971.1-v1.0-hybrid	F. vesca	LG4	1	13550114	13546602
gene09977-v1.0-hybrid	mrna09977.1-v1.0-hybrid	F. vesca	LG4	1	13600123	13597125
gene30669-v1.0-hybrid	mrna30669.1-v1.0-hybrid	F. vesca	LG3	-1	3343617	3341450
gene18934-v1.0-hybrid	mrna18934.1-v1.0-hybrid	F. vesca	LG7	-1	4142001	4137450
gene12609-v1.0-hybrid	mrna12609.1-v1.0-hybrid	F. vesca	LG7	-1	19601746	19595336
gene03784-v1.0-hybrid	mrna03784.1-v1.0-hybrid	F. vesca	LG4	-1	25486076	25482535
gene19699-v1.0-hybrid	mrna19699.1-v1.0-hybrid	F. vesca	LG3	-1	6508262	6504610
gene20295-v1.0-hybrid	mrna20295.1-v1.0-hybrid	F. vesca	LG2	1	14216089	14211879
gene12601-v1.0-hybrid	mrna12601.1-v1.0-hybrid	F. vesca	LG7	-1	19574677	19570298
gene10245-v1.0-hybrid	mrna10245.1-v1.0-hybrid	F. vesca	LG6	1	31645641	31643996
gene19489-v1.0-hybrid	mrna19489.1-v1.0-hybrid	F. vesca	LG3	1	689194	686452
gene20288-v1.0-hybrid	mrna20288.1-v1.0-hybrid	F. vesca	LG2	1	14683654	14679248
gene03282-v1.0-hybrid	mrna03282.1-v1.0-hybrid	F. vesca	LG3	-1	12132583	12123351
gene24667-v1.0-hybrid	mrna24667.1-v1.0-hybrid	F. vesca	LG5	1	76304	73811
gene23889-v1.0-hybrid	mrna23889.1-v1.0-hybrid	F. vesca	LG6	-1	34108830	34105522
gene19701-v1.0-hybrid	mrna19701.1-v1.0-hybrid	F. vesca	LG3	1	6524483	6520715
gene27801-v1.0-hybrid	mrna27801.1-v1.0-hybrid	F. vesca	LG2	-1	14766430	14757456
gene03269-v1.0-hybrid	mrna03269.1-v1.0-hybrid	F. vesca	LG3	1	12069970	12066717
gene23886-v1.0-hybrid	mrna23886.1-v1.0-hybrid	F. vesca	LG6	-1	34095143	34092644
gene12094-v1.0-hybrid	mrna12094.1-v1.0-hybrid	F. vesca	LG5	-1	24529912	24527739
gene02063-v1.0-hybrid	mrna02063.1-v1.0-hybrid	F. vesca	LG1	1	5167709	5165338
gene03858-v1.0-hybrid	mrna03858.1-v1.0-hybrid	F. vesca	LG4	-1	25596796	25593432
gene27799-v1.0-hybrid	mrna27799.1-v1.0-hybrid	F. vesca	LG2	-1	14737406	14733133
gene03135-v1.0-hybrid	mrna03135.1-v1.0-hybrid	F. vesca	LG3	-1	12652991	12651530
gene22207-v1.0-hybrid	mrna22207.1-v1.0-hybrid	F. vesca	LG6	-1	2075498	2068091
gene19703-v1.0-hybrid	mrna19703.1-v1.0-hybrid	F. vesca	LG3	1	6530940	6526517
gene14193-v1.0-hybrid	mrna14193.1-v1.0-hybrid	F. vesca	LG7	1	6518558	6516205
gene03251-v1.0-hybrid	mrna03251.1-v1.0-hybrid	F. vesca	LG3	1	11945532	11943241
gene10176-v1.0-hybrid	mrna10176.1-v1.0-hybrid	F. vesca	LG6	1	31635979	31635447
gene30965-v1.0-hybrid	mrna30965.1-v1.0-hybrid	F. vesca	LG1	-1	1914187	1911894
Thecc1EG029933	Thecc1EG029933t1	T. cacao	scaffold_6	1	25031546	25024482
Thecc1EG032806	Thecc1EG032806t1	T. cacao	scaffold_7	-1	14769855	14760413
Thecc1EG030061	Thecc1EG030061t1	T. cacao	scaffold_6	-1	25631688	25623923
Thecc1EG031134	Thecc1EG031134t1	T. cacao	scaffold_7	1	3084492	3080686
Thecc1EG016299	Thecc1EG016299t1	T. cacao	scaffold_3	1	32269812	32261550
Thecc1EG023774	Thecc1EG023774t1	T. cacao	scaffold_5	-1	18316426	18293707
Thecc1EG030070	Thecc1EG030070t1	T. cacao	scaffold_6	-1	25694438	25687867
Thecc1EG046196	Thecc1EG046196t1	T. cacao	scaffold_101	-1	21251	2058
Thecc1EG031143	Thecc1EG031143t1	T. cacao	scaffold_7	1	3173052	3159726
Thecc1EG030060	Thecc1EG030060t1	T. cacao	scaffold_6	-1	25667743	25616470
Thecc1EG031354	Thecc1EG031354t3	T. cacao	scaffold_7	1	4373396	4371570
Thecc1EG032807	Thecc1EG032807t1	T. cacao	scaffold_7	1	14780559	14769945
Thecc1EG041391	Thecc1EG041391t1	T. cacao	scaffold_9	1	37389019	37386195
Thecc1EG030066	Thecc1EG030066t1	T. cacao	scaffold_6	1	25672392	25669643
Thecc1EG031108	Thecc1EG031108t1	T. cacao	scaffold_7	-1	2951005	2944022
Thecc1EG031141	Thecc1EG031141t1	T. cacao	scaffold_7	1	3145085	3141485
Thecc1EG031140	Thecc1EG031140t1	T. cacao	scaffold_7	1	3134450	3131216
Thecc1EG016298	Thecc1EG016298t1	T. cacao	scaffold_3	1	32262967	32257804
Thecc1EG031142	Thecc1EG031142t1	T. cacao	scaffold_7	1	3168282	3146009
Thecc1EG029932	Thecc1EG029932t2	T. cacao	scaffold_6	1	25029645	25019577
Thecc1EG032777	Thecc1EG032777t1	T. cacao	scaffold_7	-1	14457945	14445100
Thecc1EG031106	Thecc1EG031106t1	T. cacao	scaffold_7	-1	2933605	2927663
Thecc1EG033540	Thecc1EG033540t1	T. cacao	scaffold_7	-1	22510833	22498459
Thecc1EG043473	Thecc1EG043473t2	T. cacao	scaffold_10r	-1	6542578	6539895
Thecc1EG033537	Thecc1EG033537t1	T. cacao	scaffold_7	-1	22479042	22460868
Thecc1EG033578	Thecc1EG033578t1	T. cacao	scaffold_7	-1	22814015	22807939
Thecc1EG031137	Thecc1EG031137t1	T. cacao	scaffold_7	1	3119629	3115996
Thecc1EG029935	Thecc1EG029935t1	T. cacao	scaffold_6	1	25044356	25039616
Thecc1EG001338	Thecc1EG001338t2	T. cacao	scaffold_1	-1	6599118	6596045
Thecc1EG004358	Thecc1EG004358t1	T. cacao	scaffold_1	-1	31182808	31164498
Thecc1EG031741	Thecc1EG031741t1	T. cacao	scaffold_7	1	6600966	6580433
Thecc1EG046209	Thecc1EG046209t1	T. cacao	scaffold_115	1	17105	15346
Thecc1EG032886	Thecc1EG032886t1	T. cacao	scaffold_7	1	15615561	15612069
Thecc1EG031107	Thecc1EG031107t1	T. cacao	scaffold_7	-1	2937366	2934850
Migut.A00381	Migut.A00381.2	M. guttatus	scaffold_1	1	1989672	1985311
Migut.A00365	Migut.A00365.1	M. guttatus	scaffold_1	-1	1858358	1853875
Migut.E01185	Migut.E01185.1	M. guttatus	scaffold_5	-1	14991586	14987397
Migut.H01136	Migut.H01136.1	M. guttatus	scaffold_8	-1	11088068	11083461
Migut.N00346	Migut.N00346.1	M. guttatus	scaffold_14	1	1645518	1640144
Migut.B00555	Migut.B00555.1	M. guttatus	scaffold_2	-1	2681552	2678246
Migut.H01095	Migut.H01095.1	M. guttatus	scaffold_8	-1	9822542	9813747
Migut.A00370	Migut.A00370.1	M. guttatus	scaffold_1	1	1893450	1889843
Migut.M01255	Migut.M01255.1	M. guttatus	scaffold_13	1	17658026	17655798
Migut.A00368	Migut.A00368.1	M. guttatus	scaffold_1	1	1875919	1872747
Migut.A00350	Migut.A00350.1	M. guttatus	scaffold_1	-1	1787944	1785404
Migut.E01186	Migut.E01186.1	M. guttatus	scaffold_5	1	15024252	15020840
Migut.M01825	Migut.M01825.1	M. guttatus	scaffold_13	1	20313624	20311043
Migut.H01543	Migut.H01543.1	M. guttatus	scaffold_8	-1	16629727	16627165
Migut.A00366	Migut.A00366.2	M. guttatus	scaffold_1	-1	1862487	1858788
Migut.A00339	Migut.A00339.1	M. guttatus	scaffold_1	-1	1709859	1706394
Migut.M01257	Migut.M01257.1	M. guttatus	scaffold_13	1	17665829	17663606
Migut.A00377	Migut.A00377.1	M. guttatus	scaffold_1	1	1965370	1960972
Migut.M01251	Migut.M01251.1	M. guttatus	scaffold_13	1	17637311	17635126
Migut.B00553	Migut.B00553.3	M. guttatus	scaffold_2	-1	2660990	2658454
Migut.M01506	Migut.M01506.1	M. guttatus	scaffold_13	1	18733756	18725353
Migut.D00809	Migut.D00809.1	M. guttatus	scaffold_4	1	3900592	3897974
Migut.M01253	Migut.M01253.1	M. guttatus	scaffold_13	1	17646415	17644268
Migut.N00345	Migut.N00345.1	M. guttatus	scaffold_14	1	1635892	1633804
Migut.N02050	Migut.N02050.1	M. guttatus	scaffold_14	-1	17850154	17846019
Migut.F01129	Migut.F01129.1	M. guttatus	scaffold_6	1	5502958	5500370
Migut.A00369	Migut.A00369.1	M. guttatus	scaffold_1	1	1884824	1881661
Migut.N02330	Migut.N02330.1	M. guttatus	scaffold_14	-1	20819109	20816609
Migut.A01036	Migut.A01036.1	M. guttatus	scaffold_1	1	7693139	7690939
Migut.N02048	Migut.N02048.1	M. guttatus	scaffold_14	-1	17815372	17810860
Migut.A00379	Migut.A00379.1	M. guttatus	scaffold_1	1	1976898	1974368
Migut.G00728	Migut.G00728.1	M. guttatus	scaffold_7	-1	5195849	5192229
Migut.D00598	Migut.D00598.1	M. guttatus	scaffold_4	-1	2916336	2914282
Migut.E00766	Migut.E00766.1	M. guttatus	scaffold_5	-1	5115878	5112419
Migut.A00341	Migut.A00341.1	M. guttatus	scaffold_1	-1	1722463	1719242
Migut.G00723	Migut.G00723.1	M. guttatus	scaffold_7	1	5107083	5102003
Migut.A00316	Migut.A00316.1	M. guttatus	scaffold_1	1	1601642	1599293
Migut.G00720	Migut.G00720.1	M. guttatus	scaffold_7	1	5046630	5041794
Migut.D01550	Migut.D01550.1	M. guttatus	scaffold_4	1	10153160	10150545
Migut.D00306	Migut.D00306.1	M. guttatus	scaffold_4	1	1390675	1381967
Migut.H01545	Migut.H01545.1	M. guttatus	scaffold_8	-1	16646840	16645824
Migut.N02049	Migut.N02049.1	M. guttatus	scaffold_14	-1	17835433	17828482
Migut.B00554	Migut.B00554.1	M. guttatus	scaffold_2	1	2677648	2673341
Migut.E00897	Migut.E00897.1	M. guttatus	scaffold_5	1	9342276	9334679
Migut.G00724	Migut.G00724.1	M. guttatus	scaffold_7	1	5155275	5151279
Migut.A00367	Migut.A00367.1	M. guttatus	scaffold_1	-1	1866835	1863055
Migut.H01081	Migut.H01081.1	M. guttatus	scaffold_8	1	9161073	9156306
Migut.H01541	Migut.H01541.1	M. guttatus	scaffold_8	-1	16610404	16607839
Migut.M01259	Migut.M01259.1	M. guttatus	scaffold_13	-1	17673809	17671437
Migut.A00345	Migut.A00345.1	M. guttatus	scaffold_1	-1	1741518	1737024
Migut.E01684	Migut.E01684.1	M. guttatus	scaffold_5	-1	21616954	21610832
Migut.I00337	Migut.I00337.1	M. guttatus	scaffold_9	-1	5911922	5905561
Cagra.0026s0064	Cagra.0026s0064.1	C. grandiflora	Scaffold26	1	276558	274235
Cagra.0645s0016	Cagra.0645s0016.1	C. grandiflora	Scaffold645	1	52313	50381
Cagra.1562s0002	Cagra.1562s0002.1	C. grandiflora	Scaffold1562	1	7693	5142
Cagra.0645s0017	Cagra.0645s0017.1	C. grandiflora	Scaffold645	1	62617	61212
Cagra.2793s0006	Cagra.2793s0006.1	C. grandiflora	Scaffold2793	-1	18683	16010
Cagra.0812s0028	Cagra.0812s0028.1	C. grandiflora	Scaffold812	-1	134587	131133
Cagra.4235s0001	Cagra.4235s0001.1	C. grandiflora	Scaffold4235	-1	2590	2
Cagra.0167s0006	Cagra.0167s0006.1	C. grandiflora	Scaffold167	1	31084	27511
Cagra.0812s0027	Cagra.0812s0027.1	C. grandiflora	Scaffold812	-1	129877	126906
Cagra.15463s0002	Cagra.15463s0002.1	C. grandiflora	Scaffold15463	1	4300	1657
Cagra.1725s0020	Cagra.1725s0020.1	C. grandiflora	Scaffold1725	1	84184	79861
Cagra.14813s0004	Cagra.14813s0004.1	C. grandiflora	Scaffold14813	1	12400	9581
Cagra.0086s0016	Cagra.0086s0016.1	C. grandiflora	Scaffold86	-1	51436	49222
Cagra.2564s0001	Cagra.2564s0001.1	C. grandiflora	Scaffold2564	1	2540	93
Cagra.26575s0001	Cagra.26575s0001.1	C. grandiflora	Scaffold26575	-1	3434	1790
Cagra.8967s0012	Cagra.8967s0012.1	C. grandiflora	Scaffold8967	1	49751	43094
Cagra.1961s0007	Cagra.1961s0007.1	C. grandiflora	Scaffold1961	-1	27160	24503
Cagra.4111s0001	Cagra.4111s0001.1	C. grandiflora	Scaffold4111	-1	3617	145
Cagra.2213s0003	Cagra.2213s0003.1	C. grandiflora	Scaffold2213	1	22424	16813
Cagra.1562s0001	Cagra.1562s0001.1	C. grandiflora	Scaffold1562	1	4945	2180
Cagra.0013s0001	Cagra.0013s0001.1	C. grandiflora	Scaffold13	1	2438	75
Cagra.14813s0005	Cagra.14813s0005.1	C. grandiflora	Scaffold14813	1	16615	13841
Cagra.2213s0002	Cagra.2213s0002.1	C. grandiflora	Scaffold2213	1	11020	6289
Pavir.Ib01662	Pavir.Ib01662.1	P. virgatum	Chr09b	-1	18349694	18345363
Pavir.Ia03645	Pavir.Ia03645.1	P. virgatum	Chr09a	-1	70669420	70663882
Pavir.J35321	Pavir.J35321.1	P. virgatum	contig52552	-1	1162	687
Pavir.Aa01780	Pavir.Aa01780.1	P. virgatum	Chr01a	1	23762627	23757618
Pavir.Fb00965	Pavir.Fb00965.1	P. virgatum	Chr06b	-1	22712879	22703639
Pavir.Ha01375	Pavir.Ha01375.1	P. virgatum	Chr08a	1	41020845	41011417
Pavir.Fb00463	Pavir.Fb00463.1	P. virgatum	Chr06b	1	9525837	9522657
Pavir.Bb00813	Pavir.Bb00813.1	P. virgatum	Chr02b	1	13135368	13131307
Pavir.Aa01584	Pavir.Aa01584.1	P. virgatum	Chr01a	-1	20914883	20911909
Pavir.J39543	Pavir.J39543.1	P. virgatum	contig85101	-1	1222	788
Pavir.J30707	Pavir.J30707.1	P. virgatum	contig359407	-1	1220	528
Pavir.J27731	Pavir.J27731.1	P. virgatum	contig312548	-1	1139	327
Pavir.J05187	Pavir.J05187.1	P. virgatum	contig07753	1	6010	3494
Pavir.Ia03687	Pavir.Ia03687.1	P. virgatum	Chr09a	-1	71172503	71166830
Pavir.J40813	Pavir.J40813.1	P. virgatum	contig97127	-1	3681	1448
Pavir.Ia00125	Pavir.Ia00125.1	P. virgatum	Chr09a	-1	1109578	1106534
Pavir.J39000	Pavir.J39000.1	P. virgatum	contig80604	-1	2072	599
Pavir.Ib01663	Pavir.Ib01663.1	P. virgatum	Chr09b	1	18365037	18362495
Pavir.Bb01507	Pavir.Bb01507.1	P. virgatum	Chr02b	-1	34388858	34383529
Pavir.J17343	Pavir.J17343.1	P. virgatum	contig191297	1	2345	34
Pavir.Ba02560	Pavir.Ba02560.1	P. virgatum	Chr02a	1	40155094	40151697
Pavir.Ea03716	Pavir.Ea03716.1	P. virgatum	Chr05a	-1	59813270	59809403
Pavir.J39767	Pavir.J39767.1	P. virgatum	contig86930	1	2605	109
Pavir.J07740	Pavir.J07740.1	P. virgatum	contig111794	-1	3420	35
Pavir.Ba03294	Pavir.Ba03294.1	P. virgatum	Chr02a	1	67479698	67476819
Pavir.Ca02320	Pavir.Ca02320.1	P. virgatum	Chr03a	-1	39371795	39367561
Pavir.J30634	Pavir.J30634.1	P. virgatum	contig35825	1	4932	2045
Pavir.J00403	Pavir.J00403.1	P. virgatum	contig00365	1	11007	7273
Pavir.J07258	Pavir.J07258.1	P. virgatum	contig108263	1	3344	1763
Pavir.J29919	Pavir.J29919.3	P. virgatum	contig34599	1	6937	3943
Pavir.Fb02193	Pavir.Fb02193.1	P. virgatum	Chr06b	1	54091095	54086866
Pavir.Ab02062	Pavir.Ab02062.1	P. virgatum	Chr01b	-1	39760008	39755051
Pavir.Fb00322	Pavir.Fb00322.1	P. virgatum	Chr06b	-1	6963111	6961932
Pavir.Fb00465	Pavir.Fb00465.2	P. virgatum	Chr06b	1	9538507	9534293
Pavir.Ia03209	Pavir.Ia03209.1	P. virgatum	Chr09a	-1	64994296	64989646
Pavir.J20253	Pavir.J20253.1	P. virgatum	contig220063	1	2078	15
Pavir.Aa01604	Pavir.Aa01604.1	P. virgatum	Chr01a	-1	21404603	21401786
Pavir.Ca00610	Pavir.Ca00610.1	P. virgatum	Chr03a	-1	7478954	7475869
Pavir.J11559	Pavir.J11559.1	P. virgatum	contig140389	1	2211	354
Pavir.Fb00285	Pavir.Fb00285.1	P. virgatum	Chr06b	-1	5525313	5522257
Pavir.J35700	Pavir.J35700.2	P. virgatum	contig54807	-1	3064	1
Pavir.Ab02115	Pavir.Ab02115.1	P. virgatum	Chr01b	1	40577056	40571823
Pavir.Cb00653	Pavir.Cb00653.2	P. virgatum	Chr03b	-1	12223830	12221775
Pavir.Aa02320	Pavir.Aa02320.1	P. virgatum	Chr01a	-1	42741831	42734320
Pavir.Ab00218	Pavir.Ab00218.1	P. virgatum	Chr01b	1	2759512	2754309
Pavir.Cb00920	Pavir.Cb00920.1	P. virgatum	Chr03b	1	19725484	19721200
Pavir.Ga00477	Pavir.Ga00477.1	P. virgatum	Chr07a	-1	5480448	5475270
Pavir.Aa01890	Pavir.Aa01890.1	P. virgatum	Chr01a	-1	28595740	28590466
Pavir.Ab01995	Pavir.Ab01995.1	P. virgatum	Chr01b	-1	38733174	38729740
Pavir.J10589	Pavir.J10589.1	P. virgatum	contig132761	1	2492	1795
Pavir.J11635	Pavir.J11635.1	P. virgatum	contig140947	-1	2390	713
Pavir.Ab02169	Pavir.Ab02169.1	P. virgatum	Chr01b	1	42261488	42256543
Pavir.Gb01823	Pavir.Gb01823.1	P. virgatum	Chr07b	1	24268834	24264687
Pavir.Aa01589	Pavir.Aa01589.1	P. virgatum	Chr01a	-1	21036356	21032321
Pavir.Ea01368	Pavir.Ea01368.1	P. virgatum	Chr05a	-1	20096958	20092199
Pavir.J17114	Pavir.J17114.1	P. virgatum	contig189097	-1	2303	55
Pavir.J03202	Pavir.J03202.1	P. virgatum	contig04030	-1	15460	11501
Pavir.Ia03329	Pavir.Ia03329.1	P. virgatum	Chr09a	1	66464621	66461884
Pavir.J21431	Pavir.J21431.1	P. virgatum	contig233490	1	1966	110
Pavir.J24002	Pavir.J24002.2	P. virgatum	contig26267	-1	5192	2502
Pavir.J39542	Pavir.J39542.1	P. virgatum	contig85101	-1	470	46
Pavir.Ia02017	Pavir.Ia02017.3	P. virgatum	Chr09a	1	28262304	28252871
Pavir.Cb00921	Pavir.Cb00921.1	P. virgatum	Chr03b	1	19789182	19785408
Pavir.Ab01716	Pavir.Ab01716.1	P. virgatum	Chr01b	-1	32991106	32990770
Pavir.Ba03232	Pavir.Ba03232.1	P. virgatum	Chr02a	-1	65789398	65788604
Pavir.J39684	Pavir.J39684.1	P. virgatum	contig86292	-1	3986	1077
Pavir.J15024	Pavir.J15024.1	P. virgatum	contig169773	1	2522	63
Pavir.J16954	Pavir.J16954.3	P. virgatum	contig18748	1	6962	3325
Pavir.Ib01646	Pavir.Ib01646.1	P. virgatum	Chr09b	1	17980649	17973261
Pavir.Gb02089	Pavir.Gb02089.1	P. virgatum	Chr07b	-1	32519588	32519004
Pavir.Fb00067	Pavir.Fb00067.1	P. virgatum	Chr06b	-1	1962110	1960366
Pavir.J21216	Pavir.J21216.1	P. virgatum	contig230923	1	1843	861
Pavir.Ib03263	Pavir.Ib03263.2	P. virgatum	Chr09b	-1	53084759	53076192
Pavir.Ib01191	Pavir.Ib01191.1	P. virgatum	Chr09b	1	12474958	12472922
Pavir.J09798	Pavir.J09798.3	P. virgatum	contig12650	1	8016	3045
Pavir.Ca02275	Pavir.Ca02275.2	P. virgatum	Chr03a	-1	38118725	38115927
Pavir.Ba02652	Pavir.Ba02652.1	P. virgatum	Chr02a	1	42203342	42198188
Pavir.J14132	Pavir.J14132.1	P. virgatum	contig161180	1	1338	84
Pavir.Cb00657	Pavir.Cb00657.1	P. virgatum	Chr03b	1	12524839	12521954
Pavir.J19037	Pavir.J19037.1	P. virgatum	contig207596	-1	2165	17
Pavir.J38846	Pavir.J38846.4	P. virgatum	contig79237	1	4033	2042
Pavir.J31410	Pavir.J31410.1	P. virgatum	contig371918	-1	1151	121
Pavir.J29472	Pavir.J29472.1	P. virgatum	contig33898	1	5800	723
Pavir.Ab01960	Pavir.Ab01960.1	P. virgatum	Chr01b	-1	38010787	38004018
Pavir.Fb01576	Pavir.Fb01576.1	P. virgatum	Chr06b	1	43451537	43447362
Pavir.Aa03458	Pavir.Aa03458.1	P. virgatum	Chr01a	-1	70050150	70047340
Pavir.Ca02319	Pavir.Ca02319.1	P. virgatum	Chr03a	-1	39365070	39360151
Pavir.Ca02361	Pavir.Ca02361.1	P. virgatum	Chr03a	-1	39740916	39730783
Pavir.J28227	Pavir.J28227.1	P. virgatum	contig319797	-1	982	192
Pavir.Ga00475	Pavir.Ga00475.2	P. virgatum	Chr07a	-1	5455094	5449321
Pavir.Ib03882	Pavir.Ib03882.6	P. virgatum	Chr09b	-1	62057747	62055641
Pavir.J37808	Pavir.J37808.2	P. virgatum	contig70885	1	3819	3
Pavir.Cb00695	Pavir.Cb00695.1	P. virgatum	Chr03b	-1	14095615	14089612
Pavir.Cb00998	Pavir.Cb00998.1	P. virgatum	Chr03b	-1	21187090	21186264
Pavir.Ia03689	Pavir.Ia03689.1	P. virgatum	Chr09a	-1	71179436	71175902
Pavir.Cb01024	Pavir.Cb01024.1	P. virgatum	Chr03b	-1	21827608	21822554
Pavir.Hb00938	Pavir.Hb00938.1	P. virgatum	Chr08b	1	23621464	23620784
Pavir.Ca00523	Pavir.Ca00523.1	P. virgatum	Chr03a	-1	6216433	6215026
Pavir.J20922	Pavir.J20922.2	P. virgatum	contig22771	-1	1053	1
Pavir.Fb00291	Pavir.Fb00291.1	P. virgatum	Chr06b	-1	5846222	5843426
Pavir.Ib01731	Pavir.Ib01731.1	P. virgatum	Chr09b	-1	18869422	18866554
Pavir.J22030	Pavir.J22030.1	P. virgatum	contig23984	1	1910	99
Pavir.J28683	Pavir.J28683.1	P. virgatum	contig326428	1	1181	441
Pavir.J19916	Pavir.J19916.2	P. virgatum	contig21681	-1	6630	4308
Pavir.Fb00466	Pavir.Fb00466.1	P. virgatum	Chr06b	1	9566179	9558331
Pavir.Aa02001	Pavir.Aa02001.3	P. virgatum	Chr01a	-1	31844482	31834858
Glyma.12G197500	Glyma.12G197500.1	G. max	Chr12	1	35874097	35869162
Glyma.08G163900	Glyma.08G163900.5	G. max	Chr08	1	12908991	12902626
Glyma.12G102000	Glyma.12G102000.1	G. max	Chr12	1	9048807	9043335
Glyma.08G061600	Glyma.08G061600.1	G. max	Chr08	-1	4754299	4751073
Glyma.20G248300	Glyma.20G248300.1	G. max	Chr20	1	47755022	47752688
Glyma.13G321100	Glyma.13G321100.2	G. max	Chr13	-1	41543961	41540417
Glyma.13G250400	Glyma.13G250400.2	G. max	Chr13	-1	35794048	35790067
Glyma.12G138600	Glyma.12G138600.1	G. max	Chr12	1	16690007	16685179
Glyma.13G304700	Glyma.13G304700.1	G. max	Chr13	1	40161491	40159804
Glyma.13G285200	Glyma.13G285200.1	G. max	Chr13	-1	38614182	38611053
Glyma.20G074400	Glyma.20G074400.1	G. max	Chr20	1	26720775	26716997
Glyma.03G154400	Glyma.03G154400.1	G. max	Chr03	1	36958622	36951470
Glyma.12G197400	Glyma.12G197400.1	G. max	Chr12	1	35858237	35854108
Glyma.03G154700	Glyma.03G154700.1	G. max	Chr03	1	37001866	36991752
Glyma.12G140600	Glyma.12G140600.1	G. max	Chr12	-1	17399822	17392330
Glyma.07G187600	Glyma.07G187600.1	G. max	Chr07	1	35506056	35502527
Glyma.12G101700	Glyma.12G101700.1	G. max	Chr12	1	8985722	8981011
Glyma.12G138100	Glyma.12G138100.1	G. max	Chr12	1	16517078	16508960
Glyma.07G187700	Glyma.07G187700.1	G. max	Chr07	1	35536600	35531689
Glyma.13G304600	Glyma.13G304600.1	G. max	Chr13	1	40157401	40155003
Glyma.13G304500	Glyma.13G304500.1	G. max	Chr13	-1	40145370	40139731
Glyma.12G216200	Glyma.12G216200.1	G. max	Chr12	1	37543933	37539187
Glyma.10G297200	Glyma.10G297200.1	G. max	Chr10	1	51408418	51407333
Glyma.12G138800	Glyma.12G138800.1	G. max	Chr12	1	16741825	16733573
Glyma.15G263300	Glyma.15G263300.1	G. max	Chr15	-1	49645729	49639951
Glyma.13G285100	Glyma.13G285100.1	G. max	Chr13	-1	38609427	38608138
Glyma.13G183600	Glyma.13G183600.3	G. max	Chr13	1	29722406	29717392
Glyma.19G157000	Glyma.19G157000.1	G. max	Chr19	1	41774894	41763650
Glyma.06G302200	Glyma.06G302200.2	G. max	Chr06	-1	49132358	49127198
Glyma.19G156800	Glyma.19G156800.1	G. max	Chr19	1	41730894	41726564
Glyma.09G122500	Glyma.09G122500.1	G. max	Chr09	-1	29427117	29418943
Brara.I01686	Brara.I01686.1	B. rapa	A09	-1	11486644	11480940
Brara.A01862	Brara.A01862.1	B. rapa	A01	-1	10653792	10650256
Brara.G03667	Brara.G03667.1	B. rapa	A07	1	27094394	27090405
Brara.K00917	Brara.K00917.1	B. rapa	Scaffold31467	1	319954	315662
Brara.J00933	Brara.J00933.1	B. rapa	A10	1	9288908	9286049
Brara.K01797	Brara.K01797.1	B. rapa	Scaffold87669	-1	430507	423003
Brara.I01492	Brara.I01492.1	B. rapa	A09	1	9569663	9568656
Brara.B02791	Brara.B02791.1	B. rapa	A02	1	21756668	21753698
Brara.I01514	Brara.I01514.1	B. rapa	A09	-1	9796055	9788967
Brara.C02651	Brara.C02651.1	B. rapa	A03	1	13432510	13429159
Brara.C04261	Brara.C04261.1	B. rapa	A03	-1	22450963	22448486
Brara.D00967	Brara.D00967.2	B. rapa	A04	1	9112608	9109478
Brara.K01719	Brara.K01719.1	B. rapa	Scaffold85645	-1	229485	216456
Brara.K01795	Brara.K01795.1	B. rapa	Scaffold87669	-1	409832	404600
Brara.H00876	Brara.H00876.1	B. rapa	A08	1	10818400	10813971
Brara.A01099	Brara.A01099.1	B. rapa	A01	-1	5839401	5837004
Brara.A03186	Brara.A03186.1	B. rapa	A01	1	26659813	26657047
Brara.K00278	Brara.K00278.1	B. rapa	Scaffold14072	-1	799231	793311
Brara.F02619	Brara.F02619.1	B. rapa	A06	1	21733936	21731692
Brara.J01171	Brara.J01171.1	B. rapa	A10	-1	11100723	11095205
Brara.I01892	Brara.I01892.3	B. rapa	A09	-1	13620457	13615614
Brara.K00915	Brara.K00915.1	B. rapa	Scaffold31467	-1	258990	247174
Brara.F03317	Brara.F03317.1	B. rapa	A06	-1	25909414	25906028
Brara.C03529	Brara.C03529.1	B. rapa	A03	-1	17962945	17958558
Brara.C02792	Brara.C02792.1	B. rapa	A03	1	14327547	14313092
Brara.C02485	Brara.C02485.1	B. rapa	A03	-1	12530512	12521242
Brara.K00307	Brara.K00307.1	B. rapa	Scaffold14204	-1	17305	13692
Brara.H01002	Brara.H01002.1	B. rapa	A08	1	11960411	11955571
Brara.I00662	Brara.I00662.1	B. rapa	A09	-1	3694696	3692958
Brara.C03531	Brara.C03531.1	B. rapa	A03	-1	17968037	17965730
Brara.J01717	Brara.J01717.1	B. rapa	A10	1	14401121	14398695
Brara.F03314	Brara.F03314.1	B. rapa	A06	-1	25882440	25877441
Brara.F03315	Brara.F03315.1	B. rapa	A06	-1	25896790	25893415
Brara.I00186	Brara.I00186.1	B. rapa	A09	-1	1047217	1039511
Brara.H01040	Brara.H01040.1	B. rapa	A08	1	12266704	12263357
GRMZM2G046615	GRMZM2G046615_T01	Z. mays	5	-1	71295610	71292782
GRMZM2G049538	GRMZM2G049538_T01	Z. mays	2	1	10611664	10602967
GRMZM2G390124	GRMZM2G390124_T01	Z. mays	7	1	986843	985761
GRMZM2G127336	GRMZM2G127336_T01	Z. mays	10	-1	57664789	57658111
GRMZM2G319445	GRMZM2G319445_T01	Z. mays	2	-1	112000000	112000000
GRMZM2G084496	GRMZM2G084496_T01	Z. mays	10	-1	69367202	69366130
GRMZM2G117319	GRMZM2G117319_T01	Z. mays	10	-1	74026069	74022933
GRMZM2G127087	GRMZM2G127087_T01	Z. mays	10	-1	55765958	55762825
GRMZM2G465812	GRMZM2G465812_T01	Z. mays	10	-1	73851474	73850131
GRMZM2G068808	GRMZM2G068808_T02	Z. mays	10	-1	75828439	75823066
GRMZM2G391312	GRMZM2G391312_T01	Z. mays	4	-1	53288327	53284808
GRMZM2G108609	GRMZM2G108609_T02	Z. mays	2	-1	97614018	97551868
GRMZM2G016922	GRMZM2G016922_T01	Z. mays	1	1	237000000	237000000
GRMZM2G038153	GRMZM2G038153_T01	Z. mays	1	1	61021281	61014839
GRMZM2G064406	GRMZM2G064406_T01	Z. mays	5	1	71413111	71410033
AC218998.2_FG011	AC218998.2_FGT011	Z. mays	4	1	6022307	6018555
GRMZM2G038340	GRMZM2G038340_T01	Z. mays	10	-1	67535209	67532101
GRMZM2G445854	GRMZM2G445854_T01	Z. mays	4	1	5964861	5960251
AC205502.4_FG004	AC205502.4_FGT004	Z. mays	1	-1	59471783	59469284
AC217050.4_FG007	AC217050.4_FGT007	Z. mays	1	-1	215000000	215000000
GRMZM2G061023	GRMZM2G061023_T04	Z. mays	4	-1	239000000	239000000
GRMZM2G093526	GRMZM2G093526_T01	Z. mays	2	1	10578571	10574515
GRMZM2G030583	GRMZM2G030583_T01	Z. mays	6	1	107000000	107000000
GRMZM2G093603	GRMZM2G093603_T01	Z. mays	2	-1	10567539	10562532
GRMZM2G081554	GRMZM2G081554_T06	Z. mays	1	1	241000000	241000000
GRMZM2G016254	GRMZM2G016254_T01	Z. mays	10	-1	83111007	83109935
GRMZM2G179092	GRMZM2G179092_T01	Z. mays	10	-1	74492309	74488739
GRMZM2G028306	GRMZM2G028306_T01	Z. mays	10	-1	55908821	55906052
GRMZM2G074309	GRMZM2G074309_T02	Z. mays	10	-1	74251874	74250123
GRMZM2G011151	GRMZM2G011151_T01	Z. mays	9	1	128000000	128000000
GRMZM2G010356	GRMZM2G010356_T01	Z. mays	2	1	113000000	113000000
GRMZM2G451187	GRMZM2G451187_T01	Z. mays	6	1	39359438	39356547
GRMZM2G044481	GRMZM2G044481_T01	Z. mays	1	1	79714961	79711199
GRMZM2G177098	GRMZM2G177098_T02	Z. mays	9	1	11754981	11750648
AC214360.3_FG001	AC214360.3_FGT001	Z. mays	3	-1	110000000	110000000
Medtr4g048460	Medtr4g048460.1	M. truncatula	chr4	1	17183882	17178708
Medtr5g073260	Medtr5g073260.1	M. truncatula	chr5	1	31201796	31198079
Medtr7g010710	Medtr7g010710.1	M. truncatula	chr7	1	2688043	2683537
Medtr5g094620	Medtr5g094620.1	M. truncatula	chr5	-1	41352813	41349265
Medtr2g064295	Medtr2g064295.1	M. truncatula	chr2	1	27238876	27232963
Medtr3g052120	Medtr3g052120.1	M. truncatula	chr3	-1	20618756	20615025
Medtr7g011770	Medtr7g011770.1	M. truncatula	chr7	1	3236744	3224841
Medtr6g039440	Medtr6g039440.1	M. truncatula	chr6	-1	14268159	14264699
Medtr2g089130	Medtr2g089130.1	M. truncatula	chr2	1	37628212	37623978
Medtr3g063140	Medtr3g063140.1	M. truncatula	chr3	-1	28575448	28573093
Medtr4g092010	Medtr4g092010.1	M. truncatula	chr4	-1	36511048	36507752
Medtr3g063170	Medtr3g063170.1	M. truncatula	chr3	-1	28586674	28584196
Medtr2g081980	Medtr2g081980.1	M. truncatula	chr2	-1	34451848	34448327
Medtr5g073200	Medtr5g073200.1	M. truncatula	chr5	1	31162070	31158032
Medtr4g045810	Medtr4g045810.1	M. truncatula	chr4	-1	15729347	15723303
Medtr3g465090	Medtr3g465090.1	M. truncatula	chr3	-1	26316440	26314240
Medtr6g008560	Medtr6g008560.2	M. truncatula	chr6	1	2329136	2325561
Medtr4g081460	Medtr4g081460.1	M. truncatula	chr4	1	31605138	31602231
Medtr3g063120	Medtr3g063120.1	M. truncatula	chr3	-1	28568344	28566348
Medtr5g030050	Medtr5g030050.1	M. truncatula	chr5	-1	12635971	12633856
Medtr8g057020	Medtr8g057020.1	M. truncatula	chr8	1	18845710	18839169
Medtr7g011663	Medtr7g011663.1	M. truncatula	chr7	-1	3186380	3175131
Medtr2g012900	Medtr2g012900.1	M. truncatula	chr2	-1	3375571	3367485
Medtr8g073530	Medtr8g073530.1	M. truncatula	chr8	-1	31153406	31150992
Medtr3g464190	Medtr3g464190.1	M. truncatula	chr3	1	25794639	25791561
Medtr4g092020	Medtr4g092020.1	M. truncatula	chr4	-1	36525097	36522161
Medtr8g007515	Medtr8g007515.1	M. truncatula	chr8	-1	1595877	1593064
Medtr6g064980	Medtr6g064980.1	M. truncatula	chr6	-1	24072032	24069785
Medtr3g058160	Medtr3g058160.3	M. truncatula	chr3	-1	23003942	22998429
Medtr2g082050	Medtr2g082050.1	M. truncatula	chr2	-1	34475772	34473605
Medtr2g012870	Medtr2g012870.1	M. truncatula	chr2	-1	3350165	3342994
Medtr4g019550	Medtr4g019550.1	M. truncatula	chr4	1	6132458	6128097
Medtr2g089120	Medtr2g089120.1	M. truncatula	chr2	1	37620144	37615391
Medtr2g010960	Medtr2g010960.1	M. truncatula	chr2	1	2603572	2600418
Medtr7g094970	Medtr7g094970.1	M. truncatula	chr7	1	37961895	37957667
Medtr2g065450	Medtr2g065450.1	M. truncatula	chr2	-1	27447459	27443342
Medtr2g082010	Medtr2g082010.1	M. truncatula	chr2	-1	34462924	34459560
Medtr2g064425	Medtr2g064425.3	M. truncatula	chr2	-1	27329934	27325317
Medtr3g063160	Medtr3g063160.1	M. truncatula	chr3	-1	28580412	28579254
Medtr5g062230	Medtr5g062230.1	M. truncatula	chr5	1	25835083	25831778
Medtr2g082060	Medtr2g082060.1	M. truncatula	chr2	-1	34488466	34483691
evm_27.TU.AmTr_v1.0_scaffold00032.237	evm_27.model.AmTr_v1.0_scaffold00032.237	A. trichopoda	AmTr_v1.0_scaffold00032	1	4661138	4658120
evm_27.TU.AmTr_v1.0_scaffold00002.146	evm_27.model.AmTr_v1.0_scaffold00002.146	A. trichopoda	AmTr_v1.0_scaffold00002	-1	2847309	2846574
evm_27.TU.AmTr_v1.0_scaffold00043.48	evm_27.model.AmTr_v1.0_scaffold00043.48	A. trichopoda	AmTr_v1.0_scaffold00043	1	3109489	3109040
evm_27.TU.AmTr_v1.0_scaffold00169.3	evm_27.model.AmTr_v1.0_scaffold00169.3	A. trichopoda	AmTr_v1.0_scaffold00169	1	42048	38773
evm_27.TU.AmTr_v1.0_scaffold00043.50	evm_27.model.AmTr_v1.0_scaffold00043.50	A. trichopoda	AmTr_v1.0_scaffold00043	-1	3134338	3130881
evm_27.TU.AmTr_v1.0_scaffold00203.20	evm_27.model.AmTr_v1.0_scaffold00203.20	A. trichopoda	AmTr_v1.0_scaffold00203	1	315722	315355
evm_27.TU.AmTr_v1.0_scaffold00007.400	evm_27.model.AmTr_v1.0_scaffold00007.400	A. trichopoda	AmTr_v1.0_scaffold00007	-1	9318970	9315947
evm_27.TU.AmTr_v1.0_scaffold00043.45	evm_27.model.AmTr_v1.0_scaffold00043.45	A. trichopoda	AmTr_v1.0_scaffold00043	-1	2934181	2931510
evm_27.TU.AmTr_v1.0_scaffold00003.314	evm_27.model.AmTr_v1.0_scaffold00003.314	A. trichopoda	AmTr_v1.0_scaffold00003	1	7043285	7042559
evm_27.TU.AmTr_v1.0_scaffold00066.146	evm_27.model.AmTr_v1.0_scaffold00066.146	A. trichopoda	AmTr_v1.0_scaffold00066	1	2108290	2102877
evm_27.TU.AmTr_v1.0_scaffold01463.1	evm_27.model.AmTr_v1.0_scaffold01463.1	A. trichopoda	AmTr_v1.0_scaffold01463	-1	2490	1923
evm_27.TU.AmTr_v1.0_scaffold04075.1	evm_27.model.AmTr_v1.0_scaffold04075.1	A. trichopoda	AmTr_v1.0_scaffold04075	-1	2467	1900
evm_27.TU.AmTr_v1.0_scaffold00260.2	evm_27.model.AmTr_v1.0_scaffold00260.2	A. trichopoda	AmTr_v1.0_scaffold00260	-1	32995	32119
evm_27.TU.AmTr_v1.0_scaffold00033.268	evm_27.model.AmTr_v1.0_scaffold00033.268	A. trichopoda	AmTr_v1.0_scaffold00033	1	5812694	5812356
evm_27.TU.AmTr_v1.0_scaffold00011.118	evm_27.model.AmTr_v1.0_scaffold00011.118	A. trichopoda	AmTr_v1.0_scaffold00011	-1	5078333	5075574
evm_27.TU.AmTr_v1.0_scaffold00007.401	evm_27.model.AmTr_v1.0_scaffold00007.401	A. trichopoda	AmTr_v1.0_scaffold00007	-1	9356611	9351307
evm_27.TU.AmTr_v1.0_scaffold00003.311	evm_27.model.AmTr_v1.0_scaffold00003.311	A. trichopoda	AmTr_v1.0_scaffold00003	-1	6899747	6882485
evm_27.TU.AmTr_v1.0_scaffold00203.19	evm_27.model.AmTr_v1.0_scaffold00203.19	A. trichopoda	AmTr_v1.0_scaffold00203	1	312073	310270
evm_27.TU.AmTr_v1.0_scaffold00103.20	evm_27.model.AmTr_v1.0_scaffold00103.20	A. trichopoda	AmTr_v1.0_scaffold00103	-1	432053	419901
evm_27.TU.AmTr_v1.0_scaffold00032.221	evm_27.model.AmTr_v1.0_scaffold00032.221	A. trichopoda	AmTr_v1.0_scaffold00032	-1	4413006	4410138
evm_27.TU.AmTr_v1.0_scaffold00032.223	evm_27.model.AmTr_v1.0_scaffold00032.223	A. trichopoda	AmTr_v1.0_scaffold00032	1	4444835	4441679
evm_27.TU.AmTr_v1.0_scaffold00066.195	evm_27.model.AmTr_v1.0_scaffold00066.195	A. trichopoda	AmTr_v1.0_scaffold00066	1	2703023	2692114
evm_27.TU.AmTr_v1.0_scaffold00032.208	evm_27.model.AmTr_v1.0_scaffold00032.208	A. trichopoda	AmTr_v1.0_scaffold00032	1	4207107	4197672
Traes_6BS_D40CD86F0	Traes_6BS_D40CD86F0.3	T. aestivum	ta_iwgsc_6bs_v1_3017232	1	7857	4686
Traes_2DS_E11E98E1A	Traes_2DS_E11E98E1A.2	T. aestivum	ta_iwgsc_2ds_v1_5369100	1	6764	2410
Traes_7DL_211D5CA44	Traes_7DL_211D5CA44.2	T. aestivum	ta_iwgsc_7dl_v1_3386736	1	7622	3671
Traes_2BL_E3766BFA0	Traes_2BL_E3766BFA0.1	T. aestivum	ta_iwgsc_2bl_v1_8075244	-1	1195	1
Traes_2BS_7056AA1D7	Traes_2BS_7056AA1D7.2	T. aestivum	ta_iwgsc_2bs_v1_5133886	-1	5914	951
Traes_2DS_22A94EEA6	Traes_2DS_22A94EEA6.3	T. aestivum	ta_iwgsc_2ds_v1_5331321	-1	4463	1730
Traes_2DL_AD3251ABF	Traes_2DL_AD3251ABF.1	T. aestivum	ta_iwgsc_2dl_v1_5859339	-1	276	101
Traes_2AS_2610FD515	Traes_2AS_2610FD515.1	T. aestivum	ta_iwgsc_2as_v1_5183026	1	11188	6933
Traes_1DS_CD37D3A95	Traes_1DS_CD37D3A95.2	T. aestivum	ta_iwgsc_1ds_v1_1883719	-1	6971	3442
Traes_7AL_151CAA335	Traes_7AL_151CAA335.4	T. aestivum	ta_iwgsc_7al_v1_4437274	1	5536	2015
Traes_6BS_64D095801	Traes_6BS_64D095801.3	T. aestivum	ta_iwgsc_6bs_v1_3041733	-1	9446	8991
Traes_2AS_6F1E4E2A0	Traes_2AS_6F1E4E2A0.1	T. aestivum	ta_iwgsc_2as_v1_5222198	-1	1063	406
Traes_2BS_1FFC74E14	Traes_2BS_1FFC74E14.5	T. aestivum	ta_iwgsc_2bs_v1_5181976	-1	13123	12945
Traes_2AS_016587308	Traes_2AS_016587308.1	T. aestivum	ta_iwgsc_2as_v1_5190815	1	6985	1909
Traes_3B_5A6CDC8FF	Traes_3B_5A6CDC8FF.1	T. aestivum	ta_iwgsc_3b_v1_10759141	-1	1720	387
Traes_2BS_7AEB138EB	Traes_2BS_7AEB138EB.1	T. aestivum	ta_iwgsc_2bs_v1_5180940	-1	4784	2485
Traes_2AS_1569FE9F11	Traes_2AS_1569FE9F11.1	T. aestivum	ta_iwgsc_2as_v1_5218402	1	5616	1417
Traes_1BS_8A9B3CE82	Traes_1BS_8A9B3CE82.3	T. aestivum	ta_iwgsc_1bs_v1_3476615	1	8790	4612
Traes_6BS_95C487FB9	Traes_6BS_95C487FB9.1	T. aestivum	ta_iwgsc_6bs_v1_3033163	1	2910	604
Traes_6BS_D7B2695ED	Traes_6BS_D7B2695ED.1	T. aestivum	ta_iwgsc_6bs_v1_3044824	-1	2537	7
Traes_2DS_9D722F3D8	Traes_2DS_9D722F3D8.1	T. aestivum	ta_iwgsc_2ds_v1_5389826	-1	12733	8490
Traes_4BS_7DD12F787	Traes_4BS_7DD12F787.1	T. aestivum	ta_iwgsc_4bs_v1_4923625	-1	9106	3365
Traes_7DL_96B69E026	Traes_7DL_96B69E026.1	T. aestivum	ta_iwgsc_7dl_v1_3336840	-1	14549	481
Traes_2BS_3411E0711	Traes_2BS_3411E0711.3	T. aestivum	ta_iwgsc_2bs_v1_5233160	1	6640	748
Traes_3B_4BFFDC15C	Traes_3B_4BFFDC15C.1	T. aestivum	ta_iwgsc_3b_v1_10453412	1	11206	3822
Traes_6BS_B577BF860	Traes_6BS_B577BF860.1	T. aestivum	ta_iwgsc_6bs_v1_2607192	1	4661	3562
Traes_2AS_A4BAAEE05	Traes_2AS_A4BAAEE05.1	T. aestivum	ta_iwgsc_2as_v1_5245820	1	2743	355
Traes_2AS_1569FE9F1	Traes_2AS_1569FE9F1.1	T. aestivum	ta_iwgsc_2as_v1_5243873	-1	8595	4396
Traes_2AL_57C9471E6	Traes_2AL_57C9471E6.7	T. aestivum	ta_iwgsc_2al_v1_6324642	-1	8127	4968
Traes_2DL_8B87AB74D	Traes_2DL_8B87AB74D.2	T. aestivum	ta_iwgsc_2dl_v1_9857558	-1	6653	3610
Traes_6AS_DE679305E	Traes_6AS_DE679305E.1	T. aestivum	ta_iwgsc_6as_v1_4340350	-1	5607	2764
Traes_2BS_39A73310D	Traes_2BS_39A73310D.1	T. aestivum	ta_iwgsc_2bs_v1_653217	1	4682	718
Traes_2DL_E14B9F774	Traes_2DL_E14B9F774.3	T. aestivum	ta_iwgsc_2dl_v1_9837392	-1	7359	3260
Traes_5BS_479F212D9	Traes_5BS_479F212D9.1	T. aestivum	ta_iwgsc_5bs_v1_2244821	-1	6092	3322
Traes_7AS_34A406949	Traes_7AS_34A406949.1	T. aestivum	ta_iwgsc_7as_v1_4254219	-1	7767	6271
Traes_7BL_F5BA5CF50	Traes_7BL_F5BA5CF50.1	T. aestivum	ta_iwgsc_7bl_v1_6574570	-1	1411	7
Traes_2AL_A38A2E415	Traes_2AL_A38A2E415.1	T. aestivum	ta_iwgsc_2al_v1_6407769	1	11860	7847
Traes_5DS_6886AAC29	Traes_5DS_6886AAC29.1	T. aestivum	ta_iwgsc_5ds_v1_2781147	1	8291	4889
Traes_2BS_36972873F	Traes_2BS_36972873F.1	T. aestivum	ta_iwgsc_2bs_v1_5192446	1	2309	81
Traes_2BL_18E9ABCBC	Traes_2BL_18E9ABCBC.4	T. aestivum	ta_iwgsc_2bl_v1_8083682	1	5089	1872
Traes_2DL_BEDDAC0D4	Traes_2DL_BEDDAC0D4.6	T. aestivum	ta_iwgsc_2dl_v1_9856088	-1	5400	4013
Traes_7BL_8A1D0A241	Traes_7BL_8A1D0A241.3	T. aestivum	ta_iwgsc_7bl_v1_6669062	1	2224	202
Traes_6DS_A4F4028F3	Traes_6DS_A4F4028F3.3	T. aestivum	ta_iwgsc_6ds_v1_2120757	-1	4784	2015
Traes_7DL_B006EA448	Traes_7DL_B006EA448.2	T. aestivum	ta_iwgsc_7dl_v1_3353315	-1	8220	6663
Traes_2AL_0B8878DB4	Traes_2AL_0B8878DB4.2	T. aestivum	ta_iwgsc_2al_v1_6317973	-1	4251	1687
Traes_2BL_212C1CE5C	Traes_2BL_212C1CE5C.1	T. aestivum	ta_iwgsc_2bl_v1_8051407	1	5177	1626
Traes_2AS_70A307642	Traes_2AS_70A307642.1	T. aestivum	ta_iwgsc_2as_v1_5271979	-1	24624	22852
Traes_6BS_A52869C39	Traes_6BS_A52869C39.1	T. aestivum	ta_iwgsc_6bs_v1_2938474	1	4464	1076
Traes_2BL_B57FE39ED	Traes_2BL_B57FE39ED.3	T. aestivum	ta_iwgsc_2bl_v1_7943478	-1	4954	1911
Traes_2AL_D5D935586	Traes_2AL_D5D935586.5	T. aestivum	ta_iwgsc_2al_v1_6434381	1	5769	3995
Traes_2AS_86E424632	Traes_2AS_86E424632.1	T. aestivum	ta_iwgsc_2as_v1_5247355	1	10468	8067
Traes_2DL_13202251A	Traes_2DL_13202251A.2	T. aestivum	ta_iwgsc_2dl_v1_9865666	-1	5657	1991
Traes_2DL_644383DE2	Traes_2DL_644383DE2.1	T. aestivum	ta_iwgsc_2dl_v1_9863280	1	2797	1057
Traes_2DL_AAD024F1D	Traes_2DL_AAD024F1D.1	T. aestivum	ta_iwgsc_2dl_v1_9877162	-1	2638	125
Traes_5BS_D41C4D394	Traes_5BS_D41C4D394.3	T. aestivum	ta_iwgsc_5bs_v1_2295186	-1	2326	772
Traes_2AL_CD1ED3C77	Traes_2AL_CD1ED3C77.2	T. aestivum	ta_iwgsc_2al_v1_6436347	1	4735	1863
Traes_6BS_1A677D614	Traes_6BS_1A677D614.1	T. aestivum	ta_iwgsc_6bs_v1_2925846	1	6703	931
Traes_2BL_80AC86A1A	Traes_2BL_80AC86A1A.2	T. aestivum	ta_iwgsc_2bl_v1_8091509	-1	5937	952
Traes_7BL_70E7494E5	Traes_7BL_70E7494E5.3	T. aestivum	ta_iwgsc_7bl_v1_6745578	1	2104	180
Traes_7DL_D9AF9D18B	Traes_7DL_D9AF9D18B.1	T. aestivum	ta_iwgsc_7dl_v1_3364669	1	16148	7938
Traes_4DL_D18AAD436	Traes_4DL_D18AAD436.1	T. aestivum	ta_iwgsc_4dl_v3_14277340	1	568	303
Traes_2BL_6965BCDC0	Traes_2BL_6965BCDC0.2	T. aestivum	ta_iwgsc_2bl_v1_8034654	1	7356	4600
Traes_2DL_8E2AEFA74	Traes_2DL_8E2AEFA74.1	T. aestivum	ta_iwgsc_2dl_v1_9876448	1	4325	372
Traes_6BL_29894D30A	Traes_6BL_29894D30A.1	T. aestivum	ta_iwgsc_6bl_v1_4392571	-1	9182	17
Traes_2BL_135C46DE5	Traes_2BL_135C46DE5.2	T. aestivum	ta_iwgsc_2bl_v1_8075313	-1	5589	2524
Traes_5BS_65075BADD	Traes_5BS_65075BADD.1	T. aestivum	ta_iwgsc_5bs_v1_2241449	-1	17447	7912
Traes_2DS_7917F0E44	Traes_2DS_7917F0E44.1	T. aestivum	ta_iwgsc_2ds_v1_5330226	-1	6113	1644
Traes_6BS_ED7D8307C	Traes_6BS_ED7D8307C.1	T. aestivum	ta_iwgsc_6bs_v1_2943962	1	10190	6868
Traes_6AS_6D2AFCF7F	Traes_6AS_6D2AFCF7F.4	T. aestivum	ta_iwgsc_6as_v1_4385520	-1	10010	7498
Traes_2BL_295397D93	Traes_2BL_295397D93.4	T. aestivum	ta_iwgsc_2bl_v1_8076421	-1	12057	6939
Traes_2AS_9F8E6C111	Traes_2AS_9F8E6C111.3	T. aestivum	ta_iwgsc_2as_v1_5235512	-1	12678	7182
Traes_5DL_AA2CE6C07	Traes_5DL_AA2CE6C07.1	T. aestivum	ta_iwgsc_5dl_v1_4554423	-1	23622	17848
Traes_6DS_36F208EBC	Traes_6DS_36F208EBC.1	T. aestivum	ta_iwgsc_6ds_v1_2070814	-1	3732	1
Traes_7DL_02E7F7D6A	Traes_7DL_02E7F7D6A.1	T. aestivum	ta_iwgsc_7dl_v1_3376131	1	5980	2035
Traes_2BS_7852B544B	Traes_2BS_7852B544B.1	T. aestivum	ta_iwgsc_2bs_v1_5197828	-1	1956	1
Traes_2DL_384A4958A	Traes_2DL_384A4958A.3	T. aestivum	ta_iwgsc_2dl_v1_9794048	-1	2149	564
Traes_2BS_B29F48F88	Traes_2BS_B29F48F88.1	T. aestivum	ta_iwgsc_2bs_v1_5190534	1	17388	10975
Traes_2AS_EFE57A1E3	Traes_2AS_EFE57A1E3.2	T. aestivum	ta_iwgsc_2as_v1_5278405	1	4074	2353
Traes_6BS_B7598F2A2	Traes_6BS_B7598F2A2.3	T. aestivum	ta_iwgsc_6bs_v1_2960031	-1	3793	809
Traes_2BS_6A6AE64C2	Traes_2BS_6A6AE64C2.1	T. aestivum	ta_iwgsc_2bs_v1_5180725	-1	7330	1613
Traes_1AS_DD4560564	Traes_1AS_DD4560564.1	T. aestivum	ta_iwgsc_1as_v1_760043	1	1577	492
Traes_2DS_28D8638F5	Traes_2DS_28D8638F5.2	T. aestivum	ta_iwgsc_2ds_v1_5373600	1	11642	7110
Traes_2AS_5F7EC1988	Traes_2AS_5F7EC1988.2	T. aestivum	ta_iwgsc_2as_v1_5306489	1	47486	44595
Traes_2DL_81509C671	Traes_2DL_81509C671.1	T. aestivum	ta_iwgsc_2dl_v1_8432584	1	405	29
Traes_5AS_68BD5FB57	Traes_5AS_68BD5FB57.1	T. aestivum	ta_iwgsc_5as_v1_1551992	-1	2473	1416
Traes_4BS_659C7D2C2	Traes_4BS_659C7D2C2.1	T. aestivum	ta_iwgsc_4bs_v1_4923624	-1	8274	3365
Traes_2DL_8B66F30F9	Traes_2DL_8B66F30F9.2	T. aestivum	ta_iwgsc_2dl_v1_9882385	1	7274	3900
Traes_6BS_B7598F2A21	Traes_6BS_B7598F2A21.3	T. aestivum	ta_iwgsc_6bs_v1_3045668	-1	4002	1018
Traes_1AS_6A40B08D9	Traes_1AS_6A40B08D9.1	T. aestivum	ta_iwgsc_1as_v1_1605139	1	5123	3389
Traes_6BS_A04459F9F	Traes_6BS_A04459F9F.1	T. aestivum	ta_iwgsc_6bs_v1_3026399	-1	12927	8010
Traes_2DL_E6BEDF7DD	Traes_2DL_E6BEDF7DD.6	T. aestivum	ta_iwgsc_2dl_v1_9894898	1	6418	3226
Traes_2DS_814CDC3ED	Traes_2DS_814CDC3ED.3	T. aestivum	ta_iwgsc_2ds_v1_5359296	-1	6819	1244
Traes_2AS_4FEC7A465	Traes_2AS_4FEC7A465.1	T. aestivum	ta_iwgsc_2as_v1_5288860	-1	17110	12372
Traes_2DS_41297DAF8	Traes_2DS_41297DAF8.1	T. aestivum	ta_iwgsc_2ds_v1_5330922	-1	8609	6835
Traes_2BS_E932E6085	Traes_2BS_E932E6085.1	T. aestivum	ta_iwgsc_2bs_v1_5197829	-1	1956	1
Traes_5BS_577D58A57	Traes_5BS_577D58A57.3	T. aestivum	ta_iwgsc_5bs_v1_2295187	-1	2277	418
Traes_2BS_17316D7E6	Traes_2BS_17316D7E6.1	T. aestivum	ta_iwgsc_2bs_v1_5232270	-1	626	114
Traes_2BS_B050B760C	Traes_2BS_B050B760C.1	T. aestivum	ta_iwgsc_2bs_v1_5205046	-1	749	448
Traes_2BL_551524B9B	Traes_2BL_551524B9B.2	T. aestivum	ta_iwgsc_2bl_v1_7990526	-1	7582	4932
Traes_7BL_BFF509C87	Traes_7BL_BFF509C87.2	T. aestivum	ta_iwgsc_7bl_v1_6749268	1	9086	774
Traes_7AL_7B5ACA69E	Traes_7AL_7B5ACA69E.1	T. aestivum	ta_iwgsc_7al_v1_4557653	-1	4827	1208
Traes_7BL_CADA931D8	Traes_7BL_CADA931D8.1	T. aestivum	ta_iwgsc_7bl_v1_6724899	1	667	419
Traes_4AS_965BCB04D	Traes_4AS_965BCB04D.2	T. aestivum	ta_iwgsc_4as_v2_6013694	-1	18464	16493
Traes_6AS_C4E616554	Traes_6AS_C4E616554.6	T. aestivum	ta_iwgsc_6as_v1_4427237	-1	13046	11009
Traes_2BL_02465D5C6	Traes_2BL_02465D5C6.1	T. aestivum	ta_iwgsc_2bl_v1_8085813	-1	5965	2635
Eucgr.E03574	Eucgr.E03574.1	E. grandis	Chr05	1	58725074	58721761
Eucgr.F03412	Eucgr.F03412.1	E. grandis	Chr06	-1	45631052	45627469
Eucgr.E03605	Eucgr.E03605.1	E. grandis	Chr05	-1	64402966	64399659
Eucgr.E03311	Eucgr.E03311.1	E. grandis	Chr05	1	54588970	54586631
Eucgr.H04977	Eucgr.H04977.1	E. grandis	Chr07	1	36093018	36090063
Eucgr.D00864	Eucgr.D00864.2	E. grandis	Chr04	-1	15278051	15274909
Eucgr.L03307	Eucgr.L03307.1	E. grandis	scaffold_2635	-1	3723	859
Eucgr.K03518	Eucgr.K03518.1	E. grandis	Chr11	1	43684692	43681531
Eucgr.F03855	Eucgr.F03855.1	E. grandis	Chr06	1	49280321	49273913
Eucgr.D01106	Eucgr.D01106.1	E. grandis	Chr04	-1	23435934	23433961
Eucgr.L01631	Eucgr.L01631.1	E. grandis	scaffold_281	1	23557	20739
Eucgr.E03571	Eucgr.E03571.1	E. grandis	Chr05	1	58618940	58615712
Eucgr.L02082	Eucgr.L02082.1	E. grandis	scaffold_571	-1	9207	6756
Eucgr.B01942	Eucgr.B01942.1	E. grandis	Chr02	1	36184994	36182829
Eucgr.L02418	Eucgr.L02418.1	E. grandis	scaffold_887	-1	11042	8338
Eucgr.D01114	Eucgr.D01114.1	E. grandis	Chr04	-1	23554611	23550802
Eucgr.H04797	Eucgr.H04797.1	E. grandis	Chr08	1	67002601	67000242
Eucgr.D00666	Eucgr.D00666.1	E. grandis	Chr04	1	12360380	12354704
Eucgr.D00668	Eucgr.D00668.1	E. grandis	Chr04	1	12411460	12404096
Eucgr.B01315	Eucgr.B01315.1	E. grandis	Chr02	1	20911500	20908664
Eucgr.K00828	Eucgr.K00828.1	E. grandis	Chr11	-1	10004928	10002265
Eucgr.E00416	Eucgr.E00416.1	E. grandis	Chr05	1	4006750	4003353
Eucgr.D00859	Eucgr.D00859.1	E. grandis	Chr04	-1	15345357	15341871
Eucgr.D00678	Eucgr.D00678.1	E. grandis	Chr04	1	12595918	12589053
Eucgr.J01453	Eucgr.J01453.1	E. grandis	Chr10	-1	17631727	17628701
Eucgr.E03062	Eucgr.E03062.1	E. grandis	Chr05	1	68187954	68186182
Eucgr.F03404	Eucgr.F03404.1	E. grandis	Chr06	-1	45498651	45497858
Eucgr.C04198	Eucgr.C04198.1	E. grandis	Chr03	1	79195421	79192238
Eucgr.E03563	Eucgr.E03563.1	E. grandis	Chr05	1	58455171	58454538
Eucgr.F03413	Eucgr.F03413.1	E. grandis	Chr06	-1	45650911	45646262
Eucgr.E03572	Eucgr.E03572.1	E. grandis	Chr05	1	58632074	58629118
Eucgr.D00874	Eucgr.D00874.1	E. grandis	Chr04	-1	15131826	15128010
Eucgr.D01100	Eucgr.D01100.1	E. grandis	Chr04	-1	23311672	23308414
Eucgr.C02474	Eucgr.C02474.1	E. grandis	Chr03	1	50262004	50258188
Eucgr.F03398	Eucgr.F03398.1	E. grandis	Chr06	-1	45387989	45385725
Eucgr.E00414	Eucgr.E00414.1	E. grandis	Chr05	1	3950013	3945399
Eucgr.D00679	Eucgr.D00679.1	E. grandis	Chr04	1	12628030	12623424
Eucgr.D01105	Eucgr.D01105.1	E. grandis	Chr04	-1	23407091	23403116
Eucgr.K00881	Eucgr.K00881.1	E. grandis	Chr11	-1	11127604	11123517
Eucgr.E02670	Eucgr.E02670.1	E. grandis	Chr05	-1	50384110	50381790
Eucgr.L01753	Eucgr.L01753.1	E. grandis	scaffold_337	1	37053	33293
Eucgr.L01686	Eucgr.L01686.1	E. grandis	scaffold_307	1	16938	13805
Eucgr.D00863	Eucgr.D00863.1	E. grandis	Chr04	-1	15307094	15303706
Eucgr.C02554	Eucgr.C02554.1	E. grandis	Chr03	1	50772982	50768107
Eucgr.K00827	Eucgr.K00827.1	E. grandis	Chr11	-1	9978037	9975426
Eucgr.F03396	Eucgr.F03396.1	E. grandis	Chr06	-1	45331918	45329459
Eucgr.B01314	Eucgr.B01314.1	E. grandis	Chr02	1	20891938	20889100
Eucgr.E03606	Eucgr.E03606.1	E. grandis	Chr05	-1	64360764	64359638
Eucgr.E03602	Eucgr.E03602.1	E. grandis	Chr05	-1	64489672	64486213
Eucgr.L02298	Eucgr.L02298.1	E. grandis	scaffold_762	1	13729	10985
Eucgr.L02473	Eucgr.L02473.1	E. grandis	scaffold_941	1	8331	6269
Eucgr.E03115	Eucgr.E03115.1	E. grandis	Chr05	1	56120761	56115571
Eucgr.D00861	Eucgr.D00861.1	E. grandis	Chr04	-1	15315636	15312878
Eucgr.D00869	Eucgr.D00869.1	E. grandis	Chr04	-1	15213657	15210236
Eucgr.E00404	Eucgr.E00404.2	E. grandis	Chr05	-1	3825749	3822864
Eucgr.K00879	Eucgr.K00879.2	E. grandis	Chr11	-1	11098294	11093595
Eucgr.E03566	Eucgr.E03566.1	E. grandis	Chr05	1	58515033	58511284
Eucgr.D00677	Eucgr.D00677.1	E. grandis	Chr04	1	12565450	12558553
Eucgr.K00876	Eucgr.K00876.1	E. grandis	Chr11	-1	11045637	11043113
Eucgr.K00877	Eucgr.K00877.1	E. grandis	Chr11	-1	11064805	11055410
Eucgr.F03400	Eucgr.F03400.2	E. grandis	Chr06	-1	45427849	45421319
Eucgr.K00878	Eucgr.K00878.1	E. grandis	Chr11	-1	11082578	11080241
Eucgr.D00872	Eucgr.D00872.1	E. grandis	Chr04	-1	15149606	15145229
Eucgr.E00419	Eucgr.E00419.1	E. grandis	Chr05	1	4034436	4031672
Eucgr.J01451	Eucgr.J01451.1	E. grandis	Chr10	-1	17387536	17384587
Eucgr.F03408	Eucgr.F03408.1	E. grandis	Chr06	-1	45530227	45529434
Eucgr.G01636	Eucgr.G01636.1	E. grandis	Chr07	-1	32121784	32118624
Eucgr.D00671	Eucgr.D00671.1	E. grandis	Chr04	1	12473991	12465953
Eucgr.L02971	Eucgr.L02971.1	E. grandis	scaffold_1719	-1	6062	3004
Eucgr.L02618	Eucgr.L02618.1	E. grandis	scaffold_1108	1	8577	3447
Eucgr.H01472	Eucgr.H01472.1	E. grandis	Chr08	1	16559107	16552781
Eucgr.E00415	Eucgr.E00415.1	E. grandis	Chr05	1	3990348	3987902
Eucgr.E03562	Eucgr.E03562.1	E. grandis	Chr05	1	58434404	58430933
Eucgr.H04978	Eucgr.H04978.1	E. grandis	Chr07	1	36142424	36139501
Eucgr.D00680	Eucgr.D00680.1	E. grandis	Chr04	1	12641945	12636045
Eucgr.D01104	Eucgr.D01104.1	E. grandis	Chr04	-1	23345590	23344784
Eucgr.E03570	Eucgr.E03570.1	E. grandis	Chr05	1	58577299	58574468
Prupe.4G194500	Prupe.4G194500.2	P. persica	Pp04	1	11822150	11819867
Prupe.4G128600	Prupe.4G128600.1	P. persica	Pp04	1	7084111	7077596
Prupe.8G239900	Prupe.8G239900.1	P. persica	Pp08	-1	21064950	21058645
Prupe.4G194600	Prupe.4G194600.1	P. persica	Pp04	1	11831673	11828247
Prupe.3G234300	Prupe.3G234300.1	P. persica	Pp03	1	22993046	22987731
Prupe.4G029900	Prupe.4G029900.1	P. persica	Pp04	1	1393161	1390452
Prupe.4G198600	Prupe.4G198600.1	P. persica	Pp04	1	12192344	12190427
Prupe.4G193900	Prupe.4G193900.1	P. persica	Pp04	1	11695597	11694822
Prupe.3G222200	Prupe.3G222200.1	P. persica	Pp03	1	22266984	22262877
Prupe.4G198000	Prupe.4G198000.1	P. persica	Pp04	1	12137039	12134771
Prupe.3G222300	Prupe.3G222300.1	P. persica	Pp03	1	22275403	22272039
Prupe.4G191000	Prupe.4G191000.1	P. persica	Pp04	1	11426902	11423113
Prupe.4G128500	Prupe.4G128500.1	P. persica	Pp04	1	7074659	7067765
Prupe.4G194400	Prupe.4G194400.1	P. persica	Pp04	1	11803032	11801075
Prupe.4G238400	Prupe.4G238400.1	P. persica	Pp04	1	15628820	15619531
Prupe.4G030400	Prupe.4G030400.1	P. persica	Pp04	1	1422386	1419829
Prupe.4G190800	Prupe.4G190800.1	P. persica	Pp04	1	11397242	11395603
Prupe.4G199000	Prupe.4G199000.1	P. persica	Pp04	1	12242495	12240240
Prupe.4G190700	Prupe.4G190700.1	P. persica	Pp04	1	11380266	11377002
Prupe.4G200000	Prupe.4G200000.2	P. persica	Pp04	1	12420058	12416362
Prupe.4G200100	Prupe.4G200100.1	P. persica	Pp04	1	12431449	12428819
Prupe.4G126600	Prupe.4G126600.1	P. persica	Pp04	1	6953454	6950949
Prupe.4G125200	Prupe.4G125200.1	P. persica	Pp04	1	6850934	6849135
Prupe.4G197900	Prupe.4G197900.1	P. persica	Pp04	-1	12120262	12117419
Prupe.4G125300	Prupe.4G125300.2	P. persica	Pp04	1	6871004	6862496
Prupe.4G238900	Prupe.4G238900.1	P. persica	Pp04	1	15689651	15686265
Prupe.4G125500	Prupe.4G125500.1	P. persica	Pp04	1	6887017	6884416
Prupe.4G238800	Prupe.4G238800.1	P. persica	Pp04	1	15678140	15675989
Prupe.4G199300	Prupe.4G199300.1	P. persica	Pp04	1	12292094	12290148
Prupe.4G198700	Prupe.4G198700.1	P. persica	Pp04	1	12196530	12194458
Prupe.3G234500	Prupe.3G234500.1	P. persica	Pp03	1	23024267	23019016
Prupe.4G194100	Prupe.4G194100.1	P. persica	Pp04	1	11707409	11704910
Prupe.3G234400	Prupe.3G234400.1	P. persica	Pp03	1	23015340	23010884
Prupe.4G198500	Prupe.4G198500.1	P. persica	Pp04	1	12187044	12184503
Prupe.4G194200	Prupe.4G194200.1	P. persica	Pp04	1	11752076	11749088
Prupe.4G194300	Prupe.4G194300.1	P. persica	Pp04	1	11772113	11769339
Prupe.4G199200	Prupe.4G199200.2	P. persica	Pp04	-1	12275128	12271137
Prupe.4G199500	Prupe.4G199500.2	P. persica	Pp04	-1	12348862	12346365
Prupe.4G030300	Prupe.4G030300.1	P. persica	Pp04	1	1416201	1413599
Prupe.4G198200	Prupe.4G198200.2	P. persica	Pp04	1	12165509	12163174
GSMUA_AchrUn_randomG13710_001	GSMUA_AchrUn_randomT13710_001	M. acuminata	chrUn_random	-1	65260353	65259853
GSMUA_AchrUn_randomG28980_001	GSMUA_AchrUn_randomT28980_001	M. acuminata	chrUn_random	1	140000000	140000000
GSMUA_AchrUn_randomG27450_001	GSMUA_AchrUn_randomT27450_001	M. acuminata	chrUn_random	1	134000000	134000000
GSMUA_Achr11G18660_001	GSMUA_Achr11T18660_001	M. acuminata	chr11	1	20012855	20010961
GSMUA_Achr4G07680_001	GSMUA_Achr4T07680_001	M. acuminata	chr4	1	5695934	5693505
GSMUA_AchrUn_randomG13760_001	GSMUA_AchrUn_randomT13760_001	M. acuminata	chrUn_random	-1	65339549	65337212
GSMUA_AchrUn_randomG20330_001	GSMUA_AchrUn_randomT20330_001	M. acuminata	chrUn_random	1	98940074	98937941
GSMUA_Achr7G19200_001	GSMUA_Achr7T19200_001	M. acuminata	chr7	1	22009505	22004959
GSMUA_Achr7G25710_001	GSMUA_Achr7T25710_001	M. acuminata	chr7	-1	27265739	27262835
GSMUA_AchrUn_randomG23910_001	GSMUA_AchrUn_randomT23910_001	M. acuminata	chrUn_random	-1	118000000	118000000
GSMUA_Achr4G08090_001	GSMUA_Achr4T08090_001	M. acuminata	chr4	-1	6004665	6002225
GSMUA_Achr10G20930_001	GSMUA_Achr10T20930_001	M. acuminata	chr10	1	26770747	26763493
GSMUA_AchrUn_randomG24920_001	GSMUA_AchrUn_randomT24920_001	M. acuminata	chrUn_random	-1	124000000	124000000
GSMUA_AchrUn_randomG13750_001	GSMUA_AchrUn_randomT13750_001	M. acuminata	chrUn_random	-1	65291476	65288757
GSMUA_Achr4G07700_001	GSMUA_Achr4T07700_001	M. acuminata	chr4	1	5739874	5737451
GSMUA_Achr8G31510_001	GSMUA_Achr8T31510_001	M. acuminata	chr8	-1	33161527	33158109
GSMUA_AchrUn_randomG20450_001	GSMUA_AchrUn_randomT20450_001	M. acuminata	chrUn_random	1	99205708	99204558
GSMUA_Achr7G19250_001	GSMUA_Achr7T19250_001	M. acuminata	chr7	1	22129480	22126974
GSMUA_AchrUn_randomG18450_001	GSMUA_AchrUn_randomT18450_001	M. acuminata	chrUn_random	1	87942338	87936168
GSMUA_AchrUn_randomG23920_001	GSMUA_AchrUn_randomT23920_001	M. acuminata	chrUn_random	-1	118000000	118000000
GSMUA_AchrUn_randomG23340_001	GSMUA_AchrUn_randomT23340_001	M. acuminata	chrUn_random	1	114000000	114000000
GSMUA_AchrUn_randomG20470_001	GSMUA_AchrUn_randomT20470_001	M. acuminata	chrUn_random	1	99225210	99222502
GSMUA_Achr2G03420_001	GSMUA_Achr2T03420_001	M. acuminata	chr2	1	9099590	9096090
GSMUA_AchrUn_randomG27600_001	GSMUA_AchrUn_randomT27600_001	M. acuminata	chrUn_random	-1	135000000	135000000
GSMUA_Achr7G25740_001	GSMUA_Achr7T25740_001	M. acuminata	chr7	-1	27287287	27284652
GSMUA_AchrUn_randomG25650_001	GSMUA_AchrUn_randomT25650_001	M. acuminata	chrUn_random	1	126000000	126000000
GSMUA_Achr7G25720_001	GSMUA_Achr7T25720_001	M. acuminata	chr7	-1	27275103	27272453
GSMUA_AchrUn_randomG20500_001	GSMUA_AchrUn_randomT20500_001	M. acuminata	chrUn_random	1	99246345	99246013
GSMUA_AchrUn_randomG27860_001	GSMUA_AchrUn_randomT27860_001	M. acuminata	chrUn_random	-1	136000000	136000000
GSMUA_Achr9G21010_001	GSMUA_Achr9T21010_001	M. acuminata	chr9	1	25611093	25608527
GSMUA_Achr4G08100_001	GSMUA_Achr4T08100_001	M. acuminata	chr4	-1	6010158	6007734
GSMUA_Achr8G31530_001	GSMUA_Achr8T31530_001	M. acuminata	chr8	-1	33171756	33168336
GSMUA_Achr2G02860_001	GSMUA_Achr2T02860_001	M. acuminata	chr2	-1	8594414	8592460
GSMUA_AchrUn_randomG13720_001	GSMUA_AchrUn_randomT13720_001	M. acuminata	chrUn_random	-1	65271639	65269166
GSMUA_AchrUn_randomG26640_001	GSMUA_AchrUn_randomT26640_001	M. acuminata	chrUn_random	-1	131000000	131000000
GSMUA_Achr10G20900_001	GSMUA_Achr10T20900_001	M. acuminata	chr10	1	26760187	26758124
GSMUA_Achr7G25700_001	GSMUA_Achr7T25700_001	M. acuminata	chr7	-1	27256193	27252550
GSMUA_AchrUn_randomG20460_001	GSMUA_AchrUn_randomT20460_001	M. acuminata	chrUn_random	1	99210107	99207398
GSMUA_Achr4G07660_001	GSMUA_Achr4T07660_001	M. acuminata	chr4	1	5682983	5671234
Manes.08G138600	Manes.08G138600.1	M. esculenta	Chromosome08	-1	30420066	30418693
Manes.12G066800	Manes.12G066800.1	M. esculenta	Chromosome12	-1	6379595	6376495
Manes.12G076900	Manes.12G076900.1	M. esculenta	Chromosome12	-1	8201391	8198551
Manes.16G000900	Manes.16G000900.1	M. esculenta	Chromosome16	1	256537	251573
Manes.12G066700	Manes.12G066700.1	M. esculenta	Chromosome12	1	6372403	6368700
Manes.16G057600	Manes.16G057600.1	M. esculenta	Chromosome16	1	16824943	16818233
Manes.07G034200	Manes.07G034200.1	M. esculenta	Chromosome07	-1	3301269	3289761
Manes.S073300	Manes.S073300.1	M. esculenta	Scaffold01203	1	29064	24780
Manes.07G100000	Manes.07G100000.1	M. esculenta	Chromosome07	-1	22681240	22677827
Manes.16G065600	Manes.16G065600.1	M. esculenta	Chromosome16	-1	20966548	20964236
Manes.16G016300	Manes.16G016300.1	M. esculenta	Chromosome16	-1	1617078	1614621
Manes.12G076600	Manes.12G076600.1	M. esculenta	Chromosome12	1	8096589	8092756
Manes.16G016100	Manes.16G016100.1	M. esculenta	Chromosome16	-1	1595284	1592862
Manes.02G086300	Manes.02G086300.1	M. esculenta	Chromosome02	-1	6519437	6516354
Manes.18G101800	Manes.18G101800.1	M. esculenta	Chromosome18	-1	8938577	8936200
Manes.07G100100	Manes.07G100100.1	M. esculenta	Chromosome07	-1	22768448	22764908
Manes.06G175600	Manes.06G175600.1	M. esculenta	Chromosome06	1	27445666	27443097
Manes.02G086200	Manes.02G086200.1	M. esculenta	Chromosome02	-1	6512947	6512258
Manes.02G203700	Manes.02G203700.1	M. esculenta	Chromosome02	1	19034318	19031763
Manes.16G054700	Manes.16G054700.2	M. esculenta	Chromosome16	1	13253051	13246493
Manes.16G016200	Manes.16G016200.1	M. esculenta	Chromosome16	-1	1609662	1607234
Manes.12G148600	Manes.12G148600.1	M. esculenta	Chromosome12	1	30525382	30523140
Manes.02G192800	Manes.02G192800.1	M. esculenta	Chromosome02	-1	15834930	15832100
Manes.S073400	Manes.S073400.1	M. esculenta	Scaffold01203	1	37892	35066
Manes.12G066900	Manes.12G066900.1	M. esculenta	Chromosome12	-1	6399784	6396107
Manes.17G041800	Manes.17G041800.1	M. esculenta	Chromosome17	-1	17426502	17422258
Manes.12G076700	Manes.12G076700.1	M. esculenta	Chromosome12	-1	8111295	8108574
Manes.02G086400	Manes.02G086400.1	M. esculenta	Chromosome02	1	6522509	6521759
Manes.16G047800	Manes.16G047800.1	M. esculenta	Chromosome16	-1	7820581	7812393
Manes.S051300	Manes.S051300.1	M. esculenta	Scaffold01003	-1	79872	75911
Manes.01G207300	Manes.01G207300.1	M. esculenta	Chromosome01	-1	29918621	29914993
Manes.02G203900	Manes.02G203900.3	M. esculenta	Chromosome02	1	19070976	19068508
Manes.18G101900	Manes.18G101900.5	M. esculenta	Chromosome18	-1	8944618	8943202
Manes.16G065800	Manes.16G065800.1	M. esculenta	Chromosome16	-1	20991295	20988115
Manes.12G148700	Manes.12G148700.1	M. esculenta	Chromosome12	1	30611655	30609236
Manes.17G030500	Manes.17G030500.1	M. esculenta	Chromosome17	-1	14609630	14605866
Manes.12G148900	Manes.12G148900.1	M. esculenta	Chromosome12	1	30682121	30681005
Manes.12G149100	Manes.12G149100.1	M. esculenta	Chromosome12	1	30736277	30733346
Manes.S099100	Manes.S099100.2	M. esculenta	Scaffold01764	-1	6555	4827
Manes.05G077200	Manes.05G077200.1	M. esculenta	Chromosome05	1	5839293	5833057
Manes.08G138500	Manes.08G138500.1	M. esculenta	Chromosome08	-1	30414735	30412548
Manes.02G194000	Manes.02G194000.1	M. esculenta	Chromosome02	1	15953602	15950656
Manes.15G078900	Manes.15G078900.1	M. esculenta	Chromosome15	1	5793819	5790884
Manes.02G193900	Manes.02G193900.1	M. esculenta	Chromosome02	1	15909026	15906241
Kalax.0235s0034	Kalax.0235s0034.1	K. marnieriana	scaffold_235	1	391203	386317
Kalax.0439s0002	Kalax.0439s0002.1	K. marnieriana	scaffold_439	1	14026	11613
Kalax.0235s0038	Kalax.0235s0038.1	K. marnieriana	scaffold_235	1	423305	421388
Kalax.0450s0044	Kalax.0450s0044.1	K. marnieriana	scaffold_450	1	282990	279645
Kalax.0470s0005	Kalax.0470s0005.1	K. marnieriana	scaffold_470	1	41090	38809
Kalax.0655s0024	Kalax.0655s0024.1	K. marnieriana	scaffold_655	1	153880	151452
Kalax.0470s0004	Kalax.0470s0004.1	K. marnieriana	scaffold_470	1	33553	31293
Kalax.0235s0039	Kalax.0235s0039.1	K. marnieriana	scaffold_235	1	430138	428221
Kalax.0350s0007	Kalax.0350s0007.1	K. marnieriana	scaffold_350	1	100106	97480
Kalax.0049s0012	Kalax.0049s0012.1	K. marnieriana	scaffold_49	1	83165	80562
Kalax.0359s0005	Kalax.0359s0005.1	K. marnieriana	scaffold_359	-1	67717	65295
Kalax.0835s0010	Kalax.0835s0010.1	K. marnieriana	scaffold_835	1	43839	41561
Kalax.0964s0001	Kalax.0964s0001.1	K. marnieriana	scaffold_964	-1	21200	18633
Kalax.1401s0001	Kalax.1401s0001.1	K. marnieriana	scaffold_1401	1	8241	5145
Kalax.0655s0023	Kalax.0655s0023.1	K. marnieriana	scaffold_655	1	115629	111938
Kalax.0359s0019	Kalax.0359s0019.1	K. marnieriana	scaffold_359	1	212265	208283
Kalax.0459s0023	Kalax.0459s0023.1	K. marnieriana	scaffold_459	1	237984	235494
Kalax.0359s0012	Kalax.0359s0012.1	K. marnieriana	scaffold_359	-1	141561	139156
Kalax.0569s0020	Kalax.0569s0020.1	K. marnieriana	scaffold_569	1	207581	198493
Kalax.0164s0022	Kalax.0164s0022.1	K. marnieriana	scaffold_164	-1	135536	133007
Kalax.0174s0025	Kalax.0174s0025.1	K. marnieriana	scaffold_174	-1	220671	216269
Kalax.0067s0016	Kalax.0067s0016.1	K. marnieriana	scaffold_67	-1	121141	119912
Kalax.0235s0032	Kalax.0235s0032.1	K. marnieriana	scaffold_235	1	373224	369531
Kalax.0790s0002	Kalax.0790s0002.1	K. marnieriana	scaffold_790	1	23315	21945
Kalax.0235s0037	Kalax.0235s0037.1	K. marnieriana	scaffold_235	1	415385	411716
Kalax.0610s0002	Kalax.0610s0002.2	K. marnieriana	scaffold_610	1	26839	24694
Kalax.0368s0006	Kalax.0368s0006.1	K. marnieriana	scaffold_368	-1	37583	35186
Kalax.0164s0023	Kalax.0164s0023.1	K. marnieriana	scaffold_164	-1	140793	137712
Kalax.0021s0064	Kalax.0021s0064.1	K. marnieriana	scaffold_21	1	670033	667862
Kalax.0359s0018	Kalax.0359s0018.1	K. marnieriana	scaffold_359	-1	188602	186197
Kalax.1882s0001	Kalax.1882s0001.1	K. marnieriana	scaffold_1882	-1	2984	2383
Kalax.0137s0037	Kalax.0137s0037.1	K. marnieriana	scaffold_137	-1	258553	249450
Kalax.0368s0008	Kalax.0368s0008.1	K. marnieriana	scaffold_368	-1	59744	57527
Kalax.0066s0098	Kalax.0066s0098.1	K. marnieriana	scaffold_66	1	974006	971620
Kalax.0655s0025	Kalax.0655s0025.1	K. marnieriana	scaffold_655	1	158914	156457
Kalax.0515s0002	Kalax.0515s0002.1	K. marnieriana	scaffold_515	1	22156	19348
Kalax.0067s0017	Kalax.0067s0017.1	K. marnieriana	scaffold_67	-1	133320	130895
Kalax.0407s0006	Kalax.0407s0006.1	K. marnieriana	scaffold_407	-1	59779	56672
Kalax.0588s0002	Kalax.0588s0002.1	K. marnieriana	scaffold_588	-1	41966	39860
Kalax.0835s0011	Kalax.0835s0011.1	K. marnieriana	scaffold_835	1	47876	45306
Kalax.0140s0042	Kalax.0140s0042.1	K. marnieriana	scaffold_140	-1	264967	262728
Kalax.0448s0008	Kalax.0448s0008.1	K. marnieriana	scaffold_448	1	97450	95085
Kalax.0655s0022	Kalax.0655s0022.1	K. marnieriana	scaffold_655	1	106091	103494
Kalax.0067s0015	Kalax.0067s0015.1	K. marnieriana	scaffold_67	-1	114924	113007
Kalax.0856s0019	Kalax.0856s0019.1	K. marnieriana	scaffold_856	-1	98616	94642
Kalax.0490s0022	Kalax.0490s0022.1	K. marnieriana	scaffold_490	1	170466	167829
Kalax.0067s0019	Kalax.0067s0019.2	K. marnieriana	scaffold_67	-1	142344	140025
Kalax.0359s0020	Kalax.0359s0020.1	K. marnieriana	scaffold_359	1	220398	217508
Kalax.0655s0027	Kalax.0655s0027.1	K. marnieriana	scaffold_655	1	176921	174100
Kalax.0938s0016	Kalax.0938s0016.1	K. marnieriana	scaffold_938	1	83776	81102
Kalax.0053s0074	Kalax.0053s0074.1	K. marnieriana	scaffold_53	1	568019	565885
Kalax.1163s0005	Kalax.1163s0005.1	K. marnieriana	scaffold_1163	-1	38785	34529
Kalax.0235s0033	Kalax.0235s0033.1	K. marnieriana	scaffold_235	1	382173	380245
Kalax.0844s0001	Kalax.0844s0001.1	K. marnieriana	scaffold_844	-1	7536	5139
Kalax.0610s0001	Kalax.0610s0001.1	K. marnieriana	scaffold_610	1	17669	15011
Kalax.0749s0001	Kalax.0749s0001.1	K. marnieriana	scaffold_749	-1	29369	26696
Kalax.0359s0021	Kalax.0359s0021.1	K. marnieriana	scaffold_359	1	243543	240892
Kalax.1028s0011	Kalax.1028s0011.1	K. marnieriana	scaffold_1028	-1	79672	74716
Kalax.0002s0277	Kalax.0002s0277.1	K. marnieriana	scaffold_2	-1	2212895	2210080
Kalax.0938s0017	Kalax.0938s0017.1	K. marnieriana	scaffold_938	1	94607	90893
Kalax.0084s0098	Kalax.0084s0098.1	K. marnieriana	scaffold_84	-1	732902	728620
Kalax.0878s0001	Kalax.0878s0001.1	K. marnieriana	scaffold_878	1	11266	9159
Kalax.0790s0001	Kalax.0790s0001.1	K. marnieriana	scaffold_790	1	9237	6349
Kalax.0020s0157	Kalax.0020s0157.1	K. marnieriana	scaffold_20	1	1338751	1336151
Kalax.0166s0060	Kalax.0166s0060.3	K. marnieriana	scaffold_166	-1	477798	475228
Kalax.0950s0006	Kalax.0950s0006.2	K. marnieriana	scaffold_950	1	69441	66581
Kalax.0359s0017	Kalax.0359s0017.1	K. marnieriana	scaffold_359	-1	178880	176472
Kalax.0202s0001	Kalax.0202s0001.1	K. marnieriana	scaffold_202	-1	6210	1908
Kalax.0795s0009	Kalax.0795s0009.1	K. marnieriana	scaffold_795	1	81888	79177
Seita.6G088000	Seita.6G088000.1	S. italica	scaffold_6	1	7875579	7865562
Seita.2G144900	Seita.2G144900.1	S. italica	scaffold_2	-1	17326362	17317325
Seita.1G108600	Seita.1G108600.1	S. italica	scaffold_1	-1	9448787	9445557
Seita.6G048800	Seita.6G048800.1	S. italica	scaffold_6	1	3818508	3816076
Seita.6G087900	Seita.6G087900.1	S. italica	scaffold_6	-1	7862330	7860389
Seita.3G067100	Seita.3G067100.1	S. italica	scaffold_3	1	4274981	4271643
Seita.2G144400	Seita.2G144400.1	S. italica	scaffold_2	-1	17282808	17278876
Seita.1G152000	Seita.1G152000.1	S. italica	scaffold_1	1	20533483	20527201
Seita.5G394100	Seita.5G394100.1	S. italica	scaffold_5	1	42334057	42332605
Seita.9G405400	Seita.9G405400.1	S. italica	scaffold_9	1	46462236	46457922
Seita.7G233500	Seita.7G233500.1	S. italica	scaffold_7	1	29679742	29675477
Seita.6G068400	Seita.6G068400.1	S. italica	scaffold_6	1	5934019	5930246
Seita.3G313700	Seita.3G313700.1	S. italica	scaffold_3	1	38447387	38443707
Seita.7G013300	Seita.7G013300.1	S. italica	scaffold_7	1	2306443	2301504
Seita.8G232200	Seita.8G232200.1	S. italica	scaffold_8	1	38470631	38468010
Seita.6G048900	Seita.6G048900.1	S. italica	scaffold_6	-1	3828686	3824485
Seita.9G405300	Seita.9G405300.1	S. italica	scaffold_9	1	46445088	46442546
Seita.1G151900	Seita.1G151900.1	S. italica	scaffold_1	1	20516101	20511037
Seita.6G048400	Seita.6G048400.1	S. italica	scaffold_6	-1	3756951	3752956
Seita.8G155600	Seita.8G155600.1	S. italica	scaffold_8	1	29514324	29511129
Seita.6G068100	Seita.6G068100.1	S. italica	scaffold_6	1	5868085	5865774
Seita.9G360500	Seita.9G360500.1	S. italica	scaffold_9	-1	42159562	42157474
Seita.J004000	Seita.J004000.1	S. italica	scaffold_11	1	145772	144945
Seita.6G070100	Seita.6G070100.1	S. italica	scaffold_6	1	6049851	6045703
Seita.6G066400	Seita.6G066400.3	S. italica	scaffold_6	1	5679716	5675231
Seita.7G145900	Seita.7G145900.1	S. italica	scaffold_7	-1	23428208	23425588
Seita.7G233600	Seita.7G233600.1	S. italica	scaffold_7	1	29686837	29681844
Seita.9G351400	Seita.9G351400.1	S. italica	scaffold_9	-1	41095011	41087648
Seita.3G067200	Seita.3G067200.2	S. italica	scaffold_3	1	4281926	4278210
Seita.6G068300	Seita.6G068300.1	S. italica	scaffold_6	1	5913839	5911253
Seita.9G262400	Seita.9G262400.3	S. italica	scaffold_9	-1	21695569	21688729
Seita.2G086500	Seita.2G086500.1	S. italica	scaffold_2	-1	7791789	7790618
Seita.1G203600	Seita.1G203600.1	S. italica	scaffold_1	1	28326011	28320963
Seita.1G203500	Seita.1G203500.1	S. italica	scaffold_1	-1	28309024	28305770
Seita.2G328900	Seita.2G328900.1	S. italica	scaffold_2	1	41605046	41604351
Seita.6G048500	Seita.6G048500.1	S. italica	scaffold_6	-1	3774772	3769836
Seita.7G275700	Seita.7G275700.1	S. italica	scaffold_7	1	32568577	32564190
Seita.8G192000	Seita.8G192000.1	S. italica	scaffold_8	1	33922526	33919328
Seita.1G108500	Seita.1G108500.2	S. italica	scaffold_1	-1	9408484	9405334
Seita.9G405200	Seita.9G405200.2	S. italica	scaffold_9	-1	46435046	46432033
Seita.9G396500	Seita.9G396500.1	S. italica	scaffold_9	-1	45793844	45792714
Seita.7G146000	Seita.7G146000.1	S. italica	scaffold_7	-1	23433771	23430884
Sobic.007G055600	Sobic.007G055600.1	S. bicolor	Chr07	-1	5684393	5679808
Sobic.006G211500	Sobic.006G211500.2	S. bicolor	Chr06	1	56090525	56085565
Sobic.007G055800	Sobic.007G055800.1	S. bicolor	Chr07	1	5788812	5784121
Sobic.009G009300	Sobic.009G009300.4	S. bicolor	Chr09	-1	885182	879147
Sobic.004G019100	Sobic.004G019100.1	S. bicolor	Chr04	1	1513416	1510543
Sobic.006G247500	Sobic.006G247500.4	S. bicolor	Chr06	-1	58676993	58670406
Sobic.007G133900	Sobic.007G133900.1	S. bicolor	Chr07	-1	55797691	55786888
Sobic.006G010100	Sobic.006G010100.1	S. bicolor	Chr06	-1	1478555	1473844
Sobic.001G248600	Sobic.001G248600.3	S. bicolor	Chr01	1	26793003	26783780
Sobic.005G079300	Sobic.005G079300.1	S. bicolor	Chr05	-1	10381293	10374102
Sobic.001G373300	Sobic.001G373300.1	S. bicolor	Chr01	1	66124040	66117180
Sobic.007G035800	Sobic.007G035800.1	S. bicolor	Chr07	-1	3232657	3229083
Sobic.006G211400	Sobic.006G211400.1	S. bicolor	Chr06	1	56082213	56078157
Sobic.004G019300	Sobic.004G019300.2	S. bicolor	Chr04	1	1542628	1539934
Sobic.004G019000	Sobic.004G019000.1	S. bicolor	Chr04	1	1496162	1494007
Sobic.001G369200	Sobic.001G369200.1	S. bicolor	Chr01	-1	65769600	65765769
Sobic.005G161600	Sobic.005G161600.1	S. bicolor	Chr05	1	63645813	63636935
Sobic.005G130450	Sobic.005G130450.1	S. bicolor	Chr05	1	56771111	56769755
Sobic.005G161200	Sobic.005G161200.1	S. bicolor	Chr05	1	63541413	63527920
Sobic.007G064800	Sobic.007G064800.1	S. bicolor	Chr07	-1	6809411	6804223
Sobic.009G009000	Sobic.009G009000.1	S. bicolor	Chr09	-1	842262	837988
Sobic.004G019400	Sobic.004G019400.1	S. bicolor	Chr04	1	1551366	1548120
Sobic.007G055500	Sobic.007G055500.1	S. bicolor	Chr07	1	5652229	5648903
Sobic.001G173000	Sobic.001G173000.1	S. bicolor	Chr01	-1	14515912	14511853
Sobic.007G055700	Sobic.007G055700.1	S. bicolor	Chr07	1	5764603	5752080
Sobic.005G130100	Sobic.005G130100.1	S. bicolor	Chr05	1	56606374	56597886
Sobic.002G065600	Sobic.002G065600.2	S. bicolor	Chr02	-1	6477840	6476747
Sobic.006G027500	Sobic.006G027500.1	S. bicolor	Chr06	-1	5647025	5641465
Sobic.002G002300	Sobic.002G002300.2	S. bicolor	Chr02	-1	321009	317812
Sobic.001G339000	Sobic.001G339000.1	S. bicolor	Chr01	1	62704522	62697525
Sobic.007G034700	Sobic.007G034700.3	S. bicolor	Chr07	-1	3045548	3042566
Sobic.003G368600	Sobic.003G368600.2	S. bicolor	Chr03	1	68433932	68430789
Sobic.005G130400	Sobic.005G130400.5	S. bicolor	Chr05	1	56756722	56746784
Sobic.001G363400	Sobic.001G363400.1	S. bicolor	Chr01	1	65266575	65264256
Sobic.001G415100	Sobic.001G415100.1	S. bicolor	Chr01	-1	69673258	69668369
Sobic.006G010301	Sobic.006G010301.1	S. bicolor	Chr06	-1	1520636	1517753
Sobic.009G009200	Sobic.009G009200.2	S. bicolor	Chr09	-1	862075	853441
Sobic.004G153900	Sobic.004G153900.2	S. bicolor	Chr04	-1	48628709	48618128
Sobic.007G187100	Sobic.007G187100.1	S. bicolor	Chr07	1	62009459	62001596
Sobic.004G018900	Sobic.004G018900.2	S. bicolor	Chr04	1	1488727	1485227
Bradi2g08220	Bradi2g08220.3	B. distachyon	Bd2	-1	6613230	6610076
Bradi3g02125	Bradi3g02125.1	B. distachyon	Bd3	1	1279608	1278836
Bradi2g33686	Bradi2g33686.3	B. distachyon	Bd2	-1	33582844	33579585
Bradi3g15947	Bradi3g15947.1	B. distachyon	Bd3	-1	14180095	14176081
Bradi5g21387	Bradi5g21387.2	B. distachyon	Bd5	1	24188006	24183807
Bradi5g21480	Bradi5g21480.1	B. distachyon	Bd5	1	24242304	24238153
Bradi3g15952	Bradi3g15952.1	B. distachyon	Bd3	-1	14192864	14188693
Bradi5g21383	Bradi5g21383.7	B. distachyon	Bd5	1	24182576	24179552
Bradi4g04987	Bradi4g04987.2	B. distachyon	Bd4	-1	4063393	4057732
Bradi5g01766	Bradi5g01766.4	B. distachyon	Bd5	-1	1805609	1800571
Bradi5g21440	Bradi5g21440.5	B. distachyon	Bd5	1	24218157	24212254
Bradi4g04965	Bradi4g04965.2	B. distachyon	Bd4	-1	4055962	4052186
Bradi3g02130	Bradi3g02130.1	B. distachyon	Bd3	1	1288129	1284287
Bradi3g60316	Bradi3g60316.1	B. distachyon	Bd3	-1	59049709	59046390
Bradi5g21497	Bradi5g21497.2	B. distachyon	Bd5	1	24274843	24270996
Bradi3g14710	Bradi3g14710.1	B. distachyon	Bd3	-1	13057466	13054477
Bradi1g59690	Bradi1g59690.1	B. distachyon	Bd1	1	58901136	58897307
Bradi3g35027	Bradi3g35027.2	B. distachyon	Bd3	1	37151704	37148162
Bradi5g01823	Bradi5g01823.1	B. distachyon	Bd5	-1	1853804	1849929
Bradi1g62538	Bradi1g62538.1	B. distachyon	Bd1	1	61956364	61951360
Bradi5g00970	Bradi5g00970.2	B. distachyon	Bd5	1	915462	912892
Bradi5g01797	Bradi5g01797.5	B. distachyon	Bd5	1	1837305	1830432
Bradi3g15956	Bradi3g15956.2	B. distachyon	Bd3	-1	14198336	14194599
AHYPO_020426	AHYPO_020426-RA	Ahypochondriacus	scaffold_754	-1	41937	34589
AHYPO_009048	AHYPO_009048-RA	Ahypochondriacus	scaffold_82	-1	452444	441599
AHYPO_016220	AHYPO_016220-RA	Ahypochondriacus	scaffold_300	-1	178848	170561
AHYPO_000630	AHYPO_000630-RA	Ahypochondriacus	scaffold_2	1	1746523	1725770
AHYPO_021615	AHYPO_021615-RA	Ahypochondriacus	scaffold_1056	1	70410	67600
AHYPO_010520	AHYPO_010520-RA	Ahypochondriacus	scaffold_105	-1	381956	375588
AHYPO_020423	AHYPO_020423-RA	Ahypochondriacus	scaffold_754	-1	13445	8182
AHYPO_018028	AHYPO_018028-RA	Ahypochondriacus	scaffold_436	-1	231511	226184
AHYPO_019804	AHYPO_019804-RA	Ahypochondriacus	scaffold_641	-1	103711	95561
AHYPO_016311	AHYPO_016311-RA	Ahypochondriacus	scaffold_304	-1	207693	199874
AHYPO_015393	AHYPO_015393-RA	Ahypochondriacus	scaffold_257	1	294736	289896
AHYPO_004638	AHYPO_004638-RA	Ahypochondriacus	scaffold_29	-1	1115232	1107462
AHYPO_019801	AHYPO_019801-RA	Ahypochondriacus	scaffold_641	-1	26632	21307
AHYPO_002917	AHYPO_002917-RA	Ahypochondriacus	scaffold_16	-1	1101153	1092401
AHYPO_018953	AHYPO_018953-RA	Ahypochondriacus	scaffold_524	-1	7899	6413
AHYPO_019800	AHYPO_019800-RA	Ahypochondriacus	scaffold_641	-1	9692	588
AHYPO_011358	AHYPO_011358-RA	Ahypochondriacus	scaffold_122	1	308591	300093
AHYPO_004639	AHYPO_004639-RA	Ahypochondriacus	scaffold_29	-1	1127276	1122564
AHYPO_019192	AHYPO_019192-RA	Ahypochondriacus	scaffold_550	1	57120	55843
AHYPO_010004	AHYPO_010004-RA	Ahypochondriacus	scaffold_97	1	131333	125086
AHYPO_011744	AHYPO_011744-RA	Ahypochondriacus	scaffold_132	-1	74982	72244
AHYPO_018027	AHYPO_018027-RA	Ahypochondriacus	scaffold_436	-1	183884	179782
AHYPO_021617	AHYPO_021617-RA	Ahypochondriacus	scaffold_1056	-1	79586	76183
AHYPO_004640	AHYPO_004640-RA	Ahypochondriacus	scaffold_29	1	1149924	1143158
AHYPO_016221	AHYPO_016221-RA	Ahypochondriacus	scaffold_300	-1	204441	196922
Pp3c11_25630	Pp3c11_25630V3.1	P. patens	Chr11	1	16742112	16741353
Pp3c7_1650	Pp3c7_1650V3.1	P. patens	Chr07	1	964969	960694
Pp3c20_21890	Pp3c20_21890V3.1	P. patens	Chr20	-1	14307720	14303419
Pp3c7_1880	Pp3c7_1880V3.2	P. patens	Chr07	-1	1159007	1152753
Mapoly0046s0122	Mapoly0046s0122.1	M. polymorpha	scaffold_46	1	1396443	1385880
Mapoly0207s0001	Mapoly0207s0001.1	M. polymorpha	scaffold_207	-1	10214	4162
Mapoly0015s0008	Mapoly0015s0008.1	M. polymorpha	scaffold_15	1	112233	105438
Mapoly0221s0001	Mapoly0221s0001.1	M. polymorpha	scaffold_221	1	7051	2504
Mapoly0167s0025	Mapoly0167s0025.1	M. polymorpha	scaffold_167	1	282717	274340
Mapoly0097s0049	Mapoly0097s0049.1	M. polymorpha	scaffold_97	-1	427350	420976
Mapoly0050s0107	Mapoly0050s0107.1	M. polymorpha	scaffold_50	-1	1102777	1096616
Aco006587	Aco006587.1	A. comosus	LG14	-1	1194309	1157705
Aco018450	Aco018450.1	A. comosus	LG01	1	3998537	3979357
Aco018929	Aco018929.1	A. comosus	LG20	1	7818657	7817020
Aco018928	Aco018928.1	A. comosus	LG20	1	7806477	7800304
Aco022419	Aco022419.1	A. comosus	LG01	-1	19607945	19604828
Aco010507	Aco010507.1	A. comosus	LG07	1	13359804	13355446
Aco012771	Aco012771.1	A. comosus	LG05	1	14661121	14656575
Aco022417	Aco022417.1	A. comosus	LG01	-1	19602928	19568826
Aco004595	Aco004595.1	A. comosus	LG05	-1	4275500	4268537
Aco019527	Aco019527.1	A. comosus	LG07	-1	11249995	11245920
Aco014922	Aco014922.1	A. comosus	LG04	1	10451334	10435956
Aco007936	Aco007936.1	A. comosus	LG21	-1	9377634	9372215
Aco028174	Aco028174.1	A. comosus	LG20	1	7881621	7848020
Aco019525	Aco019525.1	A. comosus	LG07	-1	11212523	11202473
Aco000222	Aco000222.1	A. comosus	LG12	-1	3566819	3512584
LOC_Os04g27070	LOC_Os04g27070.1	O. sativa	Chr4	-1	16011934	16007286
LOC_Os03g24760	LOC_Os03g24760.1	O. sativa	Chr3	-1	14110162	14107200
LOC_Os08g07100	LOC_Os08g07100.1	O. sativa	Chr8	1	3977334	3972216
LOC_Os04g26960	LOC_Os04g26960.1	O. sativa	Chr4	1	15948394	15943440
LOC_Os04g09900	LOC_Os04g09900.2	O. sativa	Chr4	1	5326427	5318347
LOC_Os04g27430	LOC_Os04g27430.1	O. sativa	Chr4	-1	16218619	16214063
LOC_Os07g11790	LOC_Os07g11790.1	O. sativa	Chr7	-1	6522044	6515622
LOC_Os05g17010	LOC_Os05g17010.1	O. sativa	Chr5	1	9712181	9706446
LOC_Os02g36264	LOC_Os02g36264.1	O. sativa	Chr2	-1	21899230	21886310
LOC_Os11g28530	LOC_Os11g28530.2	O. sativa	Chr11	-1	16449276	16435035
LOC_Os02g26014	LOC_Os02g26014.1	O. sativa	Chr2	-1	15283398	15263803
LOC_Os04g27340	LOC_Os04g27340.1	O. sativa	Chr4	-1	16162828	16151639
LOC_Os03g24640	LOC_Os03g24640.1	O. sativa	Chr3	1	14037330	14032516
LOC_Os12g30790	LOC_Os12g30790.1	O. sativa	Chr12	-1	18488018	18484906
LOC_Os03g31430	LOC_Os03g31430.1	O. sativa	Chr3	-1	17906117	17899361
LOC_Os04g27760	LOC_Os04g27760.1	O. sativa	Chr4	-1	16410838	16407450
LOC_Os02g17780	LOC_Os02g17780.1	O. sativa	Chr2	-1	10283727	10273718
LOC_Os01g23530	LOC_Os01g23530.1	O. sativa	Chr1	1	13218563	13211987
LOC_Os04g26980	LOC_Os04g26980.1	O. sativa	Chr4	-1	15957114	15953717
LOC_Os02g02930	LOC_Os02g02930.1	O. sativa	Chr2	1	1151142	1145779
LOC_Os04g52240	LOC_Os04g52240.1	O. sativa	Chr4	1	31043425	31035046
LOC_Os08g07080	LOC_Os08g07080.1	O. sativa	Chr8	1	3965666	3960463
LOC_Os04g27790	LOC_Os04g27790.1	O. sativa	Chr4	1	16424898	16419959
LOC_Os08g07120	LOC_Os08g07120.1	O. sativa	Chr8	1	3988792	3985667
LOC_Os11g28500	LOC_Os11g28500.1	O. sativa	Chr11	-1	16412555	16410354
LOC_Os10g34790	LOC_Os10g34790.1	O. sativa	Chr10	-1	18575856	18573539
LOC_Os01g42610	LOC_Os01g42610.1	O. sativa	Chr1	1	24238989	24234629
LOC_Os05g24500	LOC_Os05g24500.1	O. sativa	Chr5	1	14141491	14140138
LOC_Os04g27190	LOC_Os04g27190.1	O. sativa	Chr4	-1	16068256	16057927
LOC_Os04g10060	LOC_Os04g10060.1	O. sativa	Chr4	-1	5434028	5428338
LOC_Os04g01810	LOC_Os04g01810.1	O. sativa	Chr4	1	524507	520182
LOC_Os05g16980	LOC_Os05g16980.1	O. sativa	Chr5	1	9692241	9691607
LOC_Os08g04500	LOC_Os08g04500.2	O. sativa	Chr8	-1	2213892	2210021
LOC_Os03g24680	LOC_Os03g24680.1	O. sativa	Chr3	1	14066525	14060652
LOC_Os04g27400	LOC_Os04g27400.1	O. sativa	Chr4	-1	16191764	16187201
LOC_Os02g36220	LOC_Os02g36220.1	O. sativa	Chr2	-1	21863592	21853493
LOC_Os12g30824	LOC_Os12g30824.2	O. sativa	Chr12	-1	18528700	18509843
LOC_Os04g27720	LOC_Os04g27720.1	O. sativa	Chr4	-1	16384791	16380267
LOC_Os04g52230	LOC_Os04g52230.1	O. sativa	Chr4	1	31031248	31026617
LOC_Os04g52210	LOC_Os04g52210.1	O. sativa	Chr4	1	31024260	31019367
LOC_Os03g22634	LOC_Os03g22634.1	O. sativa	Chr3	-1	13071473	13056787
LOC_Os04g27540	LOC_Os04g27540.1	O. sativa	Chr4	-1	16287133	16279426
LOC_Os02g36140	LOC_Os02g36140.3	O. sativa	Chr2	1	21771452	21765009
LOC_Os03g24710	LOC_Os03g24710.1	O. sativa	Chr3	1	14088381	14087296
LOC_Os02g36210	LOC_Os02g36210.1	O. sativa	Chr2	1	21847837	21841059
LOC_Os03g24690	LOC_Os03g24690.1	O. sativa	Chr3	-1	14071112	14067751
LOC_Os03g22620	LOC_Os03g22620.1	O. sativa	Chr3	-1	13046117	13035228
Zosma52g00660	Zosma52g00660.1	Z. marina	scaffold_52	-1	410860	407915
Zosma26g01520	Zosma26g01520.1	Z. marina	scaffold_26	1	935514	932752
MA_10428099g0010	MA_10428099g0010	Picea abies	MA_10428099	-1	1	1300
MA_343069g0010	MA_343069g0010	Picea abies	MA_343069	1	4193	5620
MA_396966g0010	MA_396966g0010	Picea abies	MA_396966	-1	1	1373
MA_491032g0010	MA_491032g0010	Picea abies	MA_491032	1	2022	3647
MA_491718g0010	MA_491718g0010	Picea abies	MA_491718	1	92	1100
MA_737780g0010	MA_737780g0010	Picea abies	MA_737780	-1	1934	2915
MA_8077891g0010	MA_8077891g0010	Picea abies	MA_8077891	-1	1	516
MA_10196363g0010	MA_10196363g0010	Picea abies	MA_10196363	-1	760	3802
MA_10426551g0010	MA_10426551g0010	Picea abies	MA_10426551	1	210	2865
MA_10426561g0010	MA_10426561g0010	Picea abies	MA_10426561	-1	848	4456
MA_10433916g0010	MA_10433916g0010	Picea abies	MA_10433916	-1	2850	13141
MA_10434494g0010	MA_10434494g0010	Picea abies	MA_10434494	-1	577	16991
MA_10434542g0010	MA_10434542g0010	Picea abies	MA_10434542	-1	1249	4087
MA_10435148g0010	MA_10435148g0010	Picea abies	MA_10435148	-1	14577	17776
MA_10435309g0010	MA_10435309g0010	Picea abies	MA_10435309	1	3930	7982
MA_10435706g0010	MA_10435706g0010	Picea abies	MA_10435706	1	132	2864
MA_10435955g0010	MA_10435955g0010	Picea abies	MA_10435955	-1	401	3056
MA_14092g0010	MA_14092g0010	Picea abies	MA_14092	-1	14234	17693
MA_167185g0010	MA_167185g0010	Picea abies	MA_167185	1	1	2658
MA_17608g0020	MA_17608g0020	Picea abies	MA_17608	1	13326	20753
MA_177655g0010	MA_177655g0010	Picea abies	MA_177655	1	5794	9580
MA_18053g0010	MA_18053g0010	Picea abies	MA_18053	-1	48827	52149
MA_1830g0010	MA_1830g0010	Picea abies	MA_1830	1	2807	9546
MA_18743g0010	MA_18743g0010	Picea abies	MA_18743	-1	62987	67010
MA_269949g0010	MA_269949g0010	Picea abies	MA_269949	-1	1	2133
MA_328490g0010	MA_328490g0010	Picea abies	MA_328490	1	1436	4573
MA_387252g0010	MA_387252g0010	Picea abies	MA_387252	-1	1321	2930
MA_5433442g0010	MA_5433442g0010	Picea abies	MA_5433442	-1	1	767
MA_57103g0010	MA_57103g0010	Picea abies	MA_57103	-1	16922	25255
MA_70145g0010	MA_70145g0010	Picea abies	MA_70145	-1	2089	6875
MA_74237g0010	MA_74237g0010	Picea abies	MA_74237	1	8196	15139
MA_823966g0010	MA_823966g0010	Picea abies	MA_823966	-1	2440	5965
MA_86213g0010	MA_86213g0010	Picea abies	MA_86213	1	21894	27364
MA_9401581g0010	MA_9401581g0010	Picea abies	MA_9401581	1	306	1650
MA_9461183g0010	MA_9461183g0010	Picea abies	MA_9461183	1	159	1973

## Sheet: PF03936
Table S1_Sheet2. Genome-wide identification of genes encoding PF03936 domain in 44 plant species
Gene Name	Transcript Name	Species Name	Chromosome Name	Strand	Sequence from	Sequence To
418910	418910	S. moellendorffii	scaffold_40	-1	518658	515086
412139	412139	S. moellendorffii	scaffold_17	1	459901	456408
124329	124329	S. moellendorffii	scaffold_74	-1	298927	296031
429801	429801	S. moellendorffii	scaffold_120	1	161653	159653
406214	406214	S. moellendorffii	scaffold_5	1	803384	798678
112927	112927	S. moellendorffii	scaffold_45	-1	64276	61439
403764	403764	S. moellendorffii	scaffold_1	1	4646314	4642989
403763	403763	S. moellendorffii	scaffold_1	1	4628877	4626975
402351	402351	S. moellendorffii	scaffold_0	1	2483996	2479767
412756	412756	S. moellendorffii	scaffold_18	1	2094435	2093389
417418	417418	S. moellendorffii	scaffold_34	-1	1228488	1227427
402349	402349	S. moellendorffii	scaffold_0	-1	2461317	2454926
163980	163980	S. moellendorffii	scaffold_0	1	3453340	3450326
407280	407280	S. moellendorffii	scaffold_6	-1	3374585	3371352
439448	439448	S. moellendorffii	scaffold_6	-1	3384851	3381311
403761	403761	S. moellendorffii	scaffold_1	1	4620333	4615447
429803	429803	S. moellendorffii	scaffold_120	1	176665	174346
86551	86551	S. moellendorffii	scaffold_8	-1	2090090	2087234
441732	441732	S. moellendorffii	scaffold_18	1	2057377	2056246
415232	415232	S. moellendorffii	scaffold_26	1	1121492	1120431
76432	76432	S. moellendorffii	scaffold_1	-1	4544055	4542062
402353	402353	S. moellendorffii	scaffold_0	-1	2490305	2489256
418699	418699	S. moellendorffii	scaffold_39	1	700934	700305
429799	429799	S. moellendorffii	scaffold_120	1	136608	134906
417303	417303	S. moellendorffii	scaffold_34	1	546961	545635
493202	493202	A. lyrata	scaffold_7	-1	11873129	11869885
915722	915722	A. lyrata	scaffold_8	-1	3081843	3078307
352546	352546	A. lyrata	scaffold_6	1	23450603	23443458
329840	329840	A. lyrata	scaffold_7	-1	11899125	11895804
341583	341583	A. lyrata	scaffold_3	-1	6093644	6092255
477113	477113	A. lyrata	scaffold_2	1	18681651	18677510
332992	332992	A. lyrata	scaffold_9	1	455633	450894
932445	932445	A. lyrata	scaffold_4	1	2604414	2602897
891372	891372	A. lyrata	scaffold_7	-1	20563502	20559350
330931	330931	A. lyrata	scaffold_8	-1	3088235	3085804
481194	481194	A. lyrata	scaffold_4	1	1725507	1722810
922469	922469	A. lyrata	scaffold_1	1	15673651	15671142
922468	922468	A. lyrata	scaffold_1	1	15641855	15640780
932446	932446	A. lyrata	scaffold_4	1	2610419	2609529
924923	924923	A. lyrata	scaffold_2	-1	2672110	2666775
932440	932440	A. lyrata	scaffold_4	1	2585534	2581944
913921	913921	A. lyrata	scaffold_1	1	24890093	24882535
899756	899756	A. lyrata	scaffold_4	1	2597009	2590899
913186	913186	A. lyrata	scaffold_1	-1	15638440	15638054
936269	936269	A. lyrata	scaffold_5	1	2497507	2496307
904386	904386	A. lyrata	scaffold_3	-1	6096473	6094163
338258	338258	A. lyrata	scaffold_2	-1	2698692	2692319
913919	913919	A. lyrata	scaffold_1	1	24876772	24873726
896435	896435	A. lyrata	scaffold_5	1	2496141	2492231
348000	348000	A. lyrata	scaffold_5	1	14153956	14150507
924854	924854	A. lyrata	scaffold_2	1	2315533	2313240
evm.TU.supercontig_1.288	evm.model.supercontig_1.288	C. papaya	supercontig_1	-1	3993616	3991240
evm.TU.supercontig_585.3	evm.model.supercontig_585.3	C. papaya	supercontig_585	1	27425	24541
evm.TU.contig_39265	evm.TU.contig_39265.1	C. papaya	contig_39265	1	1209	844
evm.TU.supercontig_1980.3	evm.model.supercontig_1980.3	C. papaya	supercontig_1980	1	9102	7835
evm.TU.supercontig_27.87	evm.model.supercontig_27.87	C. papaya	supercontig_27	1	1040242	1038206
evm.TU.supercontig_32.89	evm.model.supercontig_32.89	C. papaya	supercontig_32	-1	1123172	1119526
evm.TU.supercontig_1.285	evm.model.supercontig_1.285	C. papaya	supercontig_1	-1	3920387	3917735
evm.TU.supercontig_52.43	evm.model.supercontig_52.43	C. papaya	supercontig_52	1	389378	383668
evm.TU.contig_32569	evm.TU.contig_32569.1	C. papaya	contig_32569	1	1411	154
evm.TU.supercontig_32.88	evm.model.supercontig_32.88	C. papaya	supercontig_32	-1	1119007	1118305
evm.TU.supercontig_157.1	evm.model.supercontig_157.1	C. papaya	supercontig_157	1	755	465
evm.TU.supercontig_585.2	evm.model.supercontig_585.2	C. papaya	supercontig_585	-1	5529	4787
evm.TU.supercontig_596.2	evm.model.supercontig_596.2	C. papaya	supercontig_596	-1	13279	9350
evm.TU.supercontig_1.290	evm.model.supercontig_1.290	C. papaya	supercontig_1	-1	4013231	4009767
evm.TU.supercontig_8.257	evm.model.supercontig_8.257	C. papaya	supercontig_8	-1	1818824	1817931
evm.TU.supercontig_81.3	evm.model.supercontig_81.3	C. papaya	supercontig_81	-1	13290	10660
evm.TU.supercontig_49.166	evm.model.supercontig_49.166	C. papaya	supercontig_49	1	1449067	1448819
evm.TU.supercontig_12.45	evm.model.supercontig_12.45	C. papaya	supercontig_12	-1	332123	328775
evm.TU.supercontig_19.14	evm.model.supercontig_19.14	C. papaya	supercontig_19	1	154644	153934
evm.TU.supercontig_19.15	evm.model.supercontig_19.15	C. papaya	supercontig_19	1	167869	162742
evm.TU.contig_43986	evm.TU.contig_43986.1	C. papaya	contig_43986	1	1217	1035
evm.TU.supercontig_3598.1	evm.model.supercontig_3598.1	C. papaya	supercontig_3598	1	913	623
evm.TU.contig_33276.1	evm.TU.contig_33276.1	C. papaya	contig_33276	-1	2540	432
evm.TU.supercontig_761.1	evm.model.supercontig_761.1	C. papaya	supercontig_761	-1	12189	8702
29647.t000083	29647.m002075	R. communis	29647	-1	505943	500648
30156.t000003	30156.m001700	R. communis	30156	1	165712	161057
30169.t000060	30169.m006283	R. communis	30169	1	306654	304075
27394.t000021	27394.m000360	R. communis	27394	1	161850	160218
29910.t000042	29910.m000951	R. communis	29910	-1	469706	467075
29917.t000002	29917.m001933	R. communis	29917	1	9745	8368
29842.t000193	29842.m003696	R. communis	29842	1	974040	970750
29771.t000002	29771.m000073	R. communis	29771	-1	40982	37377
29827.t000087	29827.m002614	R. communis	29827	-1	473059	470120
30131.t000152	30131.m007001	R. communis	30131	-1	917326	914564
30206.t000034	30206.m000786	R. communis	30206	-1	551878	551082
30169.t000066	30169.m006289	R. communis	30169	-1	333820	331488
29673.t000028	29673.m000927	R. communis	29673	-1	200942	198982
30169.t000053	30169.m006276	R. communis	30169	1	280306	277549
29842.t000189	29842.m003692	R. communis	29842	1	938871	935045
30156.t000018	30156.m001715	R. communis	30156	-1	758122	754598
30169.t000063	30169.m006286	R. communis	30169	1	317986	315529
29233.t000002	29233.m000033	R. communis	29233	1	17874	16903
29878.t000013	29878.m000237	R. communis	29878	-1	112036	111324
30206.t000038	30206.m000790	R. communis	30206	-1	601664	601069
30225.t000038	30225.m001714	R. communis	30225	1	1362542	1360060
30169.t000091	30169.m006314	R. communis	30169	-1	437674	434351
59739.t000001	59739.m000007	R. communis	59739	1	1090	51
28670.t000003	28670.m000104	R. communis	28670	1	39961	35175
29806.t000024	29806.m000953	R. communis	29806	1	176978	172413
30206.t000029	30206.m000781	R. communis	30206	-1	422705	421540
29233.t000001	29233.m000032	R. communis	29233	1	11450	9671
28359.t000014	28359.m000286	R. communis	28359	-1	275974	274193
29842.t000195	29842.m003698	R. communis	29842	-1	987118	985837
29806.t000018	29806.m000947	R. communis	29806	1	125802	119525
30206.t000033	30206.m000785	R. communis	30206	-1	513585	512384
30065.t000017	30065.m001152	R. communis	30065	1	573727	572326
29840.t000001	29840.m000603	R. communis	29840	1	19862	14769
27716.t000003	27716.m000050	R. communis	27716	-1	14691	12873
30156.t000006	30156.m001703	R. communis	30156	1	283381	278903
29771.t000003	29771.m000074	R. communis	29771	-1	79807	78737
29806.t000023	29806.m000952	R. communis	29806	1	166709	162383
30065.t000020	30065.m001155	R. communis	30065	1	587023	585994
29910.t000035	29910.m000944	R. communis	29910	1	414259	411527
28166.t000001	28166.m001038	R. communis	28166	1	7840	1236
27688.t000001	27688.m000060	R. communis	27688	1	11264	6130
Cucsa.250250	Cucsa.250250.1	C. sativus	scaffold02219	-1	367475	363082
Cucsa.041540	Cucsa.041540.1	C. sativus	scaffold00540	1	104052	96282
Cucsa.041580	Cucsa.041580.1	C. sativus	scaffold00540	1	163510	160054
Cucsa.250170	Cucsa.250170.1	C. sativus	scaffold02219	-1	294520	291652
Cucsa.041560	Cucsa.041560.1	C. sativus	scaffold00540	-1	132686	127339
Cucsa.250210	Cucsa.250210.1	C. sativus	scaffold02219	1	343087	339103
Cucsa.074310	Cucsa.074310.1	C. sativus	scaffold00785	-1	173313	169918
Cucsa.074270	Cucsa.074270.1	C. sativus	scaffold00785	-1	117589	116945
Cucsa.250200	Cucsa.250200.1	C. sativus	scaffold02219	1	327525	322407
Cucsa.086400	Cucsa.086400.1	C. sativus	scaffold00870	-1	536837	533154
Cucsa.074290	Cucsa.074290.1	C. sativus	scaffold00785	-1	132763	130801
Cucsa.246530	Cucsa.246530.1	C. sativus	scaffold02146	1	998	139
Cucsa.086410	Cucsa.086410.1	C. sativus	scaffold00870	-1	547833	545824
Cucsa.320820	Cucsa.320820.2	C. sativus	scaffold03080	1	662506	656695
Cucsa.074300	Cucsa.074300.1	C. sativus	scaffold00785	-1	148388	147152
Cucsa.073150	Cucsa.073150.1	C. sativus	scaffold00765	-1	753895	749652
Cucsa.239940	Cucsa.239940.1	C. sativus	scaffold02046	-1	824913	819001
Cucsa.041570	Cucsa.041570.1	C. sativus	scaffold00540	-1	148606	142858
Cucsa.086420	Cucsa.086420.1	C. sativus	scaffold00870	-1	574370	568918
Cucsa.041550	Cucsa.041550.1	C. sativus	scaffold00540	1	121991	114258
Cucsa.250160	Cucsa.250160.1	C. sativus	scaffold02219	-1	287924	284502
Cucsa.074280	Cucsa.074280.1	C. sativus	scaffold00785	-1	121702	118791
Cucsa.250180	Cucsa.250180.1	C. sativus	scaffold02219	-1	301337	298472
Cucsa.184580	Cucsa.184580.1	C. sativus	scaffold01274	-1	257222	252268
Cucsa.250240	Cucsa.250240.1	C. sativus	scaffold02219	-1	359693	355361
Cucsa.250220	Cucsa.250220.1	C. sativus	scaffold02219	1	347799	346975
GSVIVG01036374001	GSVIVT01036374001	V. vinifera	chr18_random	-1	4334744	4325086
GSVIVG01036332001	GSVIVT01036332001	V. vinifera	chr18_random	1	3885955	3882142
GSVIVG01030646001	GSVIVT01030646001	V. vinifera	chr12	1	7441486	7438986
GSVIVG01036320001	GSVIVT01036320001	V. vinifera	chr18_random	1	3765886	3763678
GSVIVG01036340001	GSVIVT01036340001	V. vinifera	chr18_random	-1	3961361	3960557
GSVIVG01036308001	GSVIVT01036308001	V. vinifera	chr18_random	1	3671752	3657972
GSVIVG01036373001	GSVIVT01036373001	V. vinifera	chr18_random	-1	4319277	4318038
GSVIVG01006638001	GSVIVT01006638001	V. vinifera	chrUn	-1	27204588	27203086
GSVIVG01036368001	GSVIVT01036368001	V. vinifera	chr18_random	-1	4306081	4289405
GSVIVG01006591001	GSVIVT01006591001	V. vinifera	chrUn	-1	26913498	26910348
GSVIVG01036312001	GSVIVT01036312001	V. vinifera	chr18_random	1	3701123	3693107
GSVIVG01006342001	GSVIVT01006342001	V. vinifera	chr10_random	-1	344422	340057
GSVIVG01036345001	GSVIVT01036345001	V. vinifera	chr18_random	-1	4021711	4019713
GSVIVG01014562001	GSVIVT01014562001	V. vinifera	chr19	1	5188831	5187119
GSVIVG01001155001	GSVIVT01001155001	V. vinifera	chr7	-1	1230175	1223757
GSVIVG01036326001	GSVIVT01036326001	V. vinifera	chr18_random	1	3865343	3864341
GSVIVG01005272001	GSVIVT01005272001	V. vinifera	chrUn	1	20121415	20117372
GSVIVG01013515001	GSVIVT01013515001	V. vinifera	chr13_random	-1	2071639	2070611
GSVIVG01036370001	GSVIVT01036370001	V. vinifera	chr18_random	-1	4309046	4307867
GSVIVG01012363001	GSVIVT01012363001	V. vinifera	chr13_random	-1	41092	37777
GSVIVG01036367001	GSVIVT01036367001	V. vinifera	chr18_random	-1	4283805	4279081
GSVIVG01006464001	GSVIVT01006464001	V. vinifera	chrUn	-1	26189425	26185681
GSVIVG01036331001	GSVIVT01036331001	V. vinifera	chr18_random	1	3881495	3880237
GSVIVG01036339001	GSVIVT01036339001	V. vinifera	chr18_random	-1	3960533	3959835
GSVIVG01036348001	GSVIVT01036348001	V. vinifera	chr18_random	1	4041809	4039510
GSVIVG01014557001	GSVIVT01014557001	V. vinifera	chr19	-1	5156157	5137989
GSVIVG01004411001	GSVIVT01004411001	V. vinifera	chrUn	-1	38458366	38456599
GSVIVG01005271001	GSVIVT01005271001	V. vinifera	chrUn	1	20105915	20103623
GSVIVG01006955001	GSVIVT01006955001	V. vinifera	chrUn	1	29420850	29416151
GSVIVG01036321001	GSVIVT01036321001	V. vinifera	chr18_random	1	3776056	3766450
GSVIVG01013517001	GSVIVT01013517001	V. vinifera	chr13_random	-1	2110503	2108876
GSVIVG01005221001	GSVIVT01005221001	V. vinifera	chrUn	1	19406518	19404069
GSVIVG01036376001	GSVIVT01036376001	V. vinifera	chr18_random	-1	4344318	4336041
GSVIVG01036313001	GSVIVT01036313001	V. vinifera	chr18_random	1	3702708	3701204
GSVIVG01005217001	GSVIVT01005217001	V. vinifera	chrUn	1	19301054	19293276
GSVIVG01014323001	GSVIVT01014323001	V. vinifera	chr19	-1	2638598	2630096
GSVIVG01036344001	GSVIVT01036344001	V. vinifera	chr18_random	-1	3988761	3982770
GSVIVG01006589001	GSVIVT01006589001	V. vinifera	chrUn	-1	26899028	26897077
GSVIVG01000401001	GSVIVT01000401001	V. vinifera	chr12	-1	7535952	7534013
GSVIVG01014565001	GSVIVT01014565001	V. vinifera	chr19	-1	5225074	5214960
GSVIVG01036361001	GSVIVT01036361001	V. vinifera	chr18_random	-1	4220002	4217610
GSVIVG01030647001	GSVIVT01030647001	V. vinifera	chr12	1	7463233	7461781
GSVIVG01014569001	GSVIVT01014569001	V. vinifera	chr19	1	5257674	5254957
GSVIVG01002351001	GSVIVT01002351001	V. vinifera	chrUn	1	34329084	34326056
GSVIVG01013518001	GSVIVT01013518001	V. vinifera	chr13_random	1	2123318	2122820
GSVIVG01036724001	GSVIVT01036724001	V. vinifera	chr19	-1	23291080	23284514
GSVIVG01036322001	GSVIVT01036322001	V. vinifera	chr18_random	1	3798237	3776068
GSVIVG01000414001	GSVIVT01000414001	V. vinifera	chr12	1	7691283	7689952
GSVIVG01000402001	GSVIVT01000402001	V. vinifera	chr12	-1	7550625	7549484
GSVIVG01036328001	GSVIVT01036328001	V. vinifera	chr18_random	1	3866388	3865834
GSVIVG01014325001	GSVIVT01014325001	V. vinifera	chr19	-1	2670271	2667892
GSVIVG01036360001	GSVIVT01036360001	V. vinifera	chr18_random	1	4210077	4207769
GSVIVG01014174001	GSVIVT01014174001	V. vinifera	chr19	1	1123813	1119849
GSVIVG01036315001	GSVIVT01036315001	V. vinifera	chr18_random	-1	3720275	3717755
GSVIVG01036338001	GSVIVT01036338001	V. vinifera	chr18_random	-1	3959725	3944684
GSVIVG01036372001	GSVIVT01036372001	V. vinifera	chr18_random	-1	4318025	4314735
GSVIVG01036325001	GSVIVT01036325001	V. vinifera	chr18_random	1	3864332	3847565
GSVIVG01001153001	GSVIVT01001153001	V. vinifera	chr7	-1	1258313	1251671
GSVIVG01006399001	GSVIVT01006399001	V. vinifera	chrUn	1	25623974	25621460
GSVIVG01036351001	GSVIVT01036351001	V. vinifera	chr18_random	-1	4108226	4106981
GSVIVG01014324001	GSVIVT01014324001	V. vinifera	chr19	-1	2661593	2643180
GSVIVG01036375001	GSVIVT01036375001	V. vinifera	chr18_random	-1	4335997	4335148
GSVIVG01014566001	GSVIVT01014566001	V. vinifera	chr19	-1	5232195	5225078
GSVIVG01036343001	GSVIVT01036343001	V. vinifera	chr18_random	-1	3982165	3963736
GSVIVG01006467001	GSVIVT01006467001	V. vinifera	chrUn	-1	26221959	26211204
GSVIVG01036327001	GSVIVT01036327001	V. vinifera	chr18_random	1	3865795	3865411
GSVIVG01014558001	GSVIVT01014558001	V. vinifera	chr19	-1	5159153	5156208
GSVIVG01006642001	GSVIVT01006642001	V. vinifera	chrUn	-1	27239452	27236994
GSVIVG01000410001	GSVIVT01000410001	V. vinifera	chr12	1	7626926	7625592
GSVIVG01005268001	GSVIVT01005268001	V. vinifera	chrUn	1	20038914	20036538
GSVIVG01014175001	GSVIVT01014175001	V. vinifera	chr19	-1	1130047	1126917
GSVIVG01014563001	GSVIVT01014563001	V. vinifera	chr19	1	5190518	5188833
GSVIVG01036371001	GSVIVT01036371001	V. vinifera	chr18_random	-1	4314526	4309093
GSVIVG01014893001	GSVIVT01014893001	V. vinifera	chr19	-1	11316430	11315854
GSVIVG01036317001	GSVIVT01036317001	V. vinifera	chr18_random	1	3751400	3748985
GSVIVG01036366001	GSVIVT01036366001	V. vinifera	chr18_random	-1	4277003	4247413
orange1.1g044511m.g	orange1.1g044511m	C. sinensis	scaffold00371	1	15089	13232
orange1.1g008620m.g	orange1.1g008620m	C. sinensis	scaffold00162	1	75249	71631
orange1.1g045169m.g	orange1.1g045169m	C. sinensis	scaffold00369	1	125067	123653
orange1.1g040856m.g	orange1.1g040856m	C. sinensis	scaffold00348	1	165017	163028
orange1.1g044500m.g	orange1.1g044500m	C. sinensis	scaffold00085	-1	38421	38051
orange1.1g041613m.g	orange1.1g041613m	C. sinensis	scaffold01186	1	14655	12326
orange1.1g003417m.g	orange1.1g003417m	C. sinensis	scaffold00022	-1	1045132	1039025
orange1.1g045043m.g	orange1.1g045043m	C. sinensis	scaffold00293	-1	71836	68818
orange1.1g039153m.g	orange1.1g039153m	C. sinensis	scaffold01186	1	33155	31068
orange1.1g036967m.g	orange1.1g036967m	C. sinensis	scaffold00342	-1	10796	10336
orange1.1g006994m.g	orange1.1g006994m	C. sinensis	scaffold00007	-1	1503636	1500906
orange1.1g012005m.g	orange1.1g012005m	C. sinensis	scaffold03334	-1	9128	5240
orange1.1g043754m.g	orange1.1g043754m	C. sinensis	scaffold00369	-1	75105	73728
orange1.1g008817m.g	orange1.1g008817m	C. sinensis	scaffold00847	1	13541	10444
orange1.1g021595m.g	orange1.1g021595m	C. sinensis	scaffold00477	-1	121199	119674
orange1.1g040521m.g	orange1.1g040521m	C. sinensis	scaffold00010	-1	1283075	1281381
orange1.1g025080m.g	orange1.1g025080m	C. sinensis	scaffold05096	-1	4158	2161
orange1.1g044462m.g	orange1.1g044462m	C. sinensis	scaffold00379	1	164733	163349
orange1.1g019916m.g	orange1.1g019916m	C. sinensis	scaffold00847	-1	47563	45459
orange1.1g004193m.g	orange1.1g004193m	C. sinensis	scaffold00052	-1	436618	431712
orange1.1g045966m.g	orange1.1g045966m	C. sinensis	scaffold00010	-1	1295433	1294902
orange1.1g028006m.g	orange1.1g028006m	C. sinensis	scaffold00055	-1	556834	555663
orange1.1g048111m.g	orange1.1g048111m	C. sinensis	scaffold00002	1	837767	836193
orange1.1g043404m.g	orange1.1g043404m	C. sinensis	scaffold00567	1	8505	6040
orange1.1g025046m.g	orange1.1g025046m	C. sinensis	scaffold00342	-1	47453	45725
orange1.1g039366m.g	orange1.1g039366m	C. sinensis	scaffold00369	1	139463	136861
orange1.1g007889m.g	orange1.1g007889m	C. sinensis	scaffold00010	1	1294465	1291066
orange1.1g044370m.g	orange1.1g044370m	C. sinensis	scaffold00020	-1	449685	446988
orange1.1g045533m.g	orange1.1g045533m	C. sinensis	scaffold00228	-1	253356	252087
orange1.1g040645m.g	orange1.1g040645m	C. sinensis	scaffold00847	1	32996	30567
orange1.1g047694m.g	orange1.1g047694m	C. sinensis	scaffold00101	-1	216972	214717
orange1.1g048580m.g	orange1.1g048580m	C. sinensis	scaffold00342	-1	109476	108750
orange1.1g044224m.g	orange1.1g044224m	C. sinensis	scaffold00012	-1	2222149	2215522
orange1.1g047877m.g	orange1.1g047877m	C. sinensis	scaffold00101	-1	207999	205066
orange1.1g030682m.g	orange1.1g030682m	C. sinensis	scaffold04736	1	1140	134
orange1.1g041926m.g	orange1.1g041926m	C. sinensis	scaffold00680	-1	15665	13133
orange1.1g011444m.g	orange1.1g011444m	C. sinensis	scaffold00010	-1	1865145	1862187
orange1.1g044890m.g	orange1.1g044890m	C. sinensis	scaffold00064	1	626739	623708
orange1.1g035568m.g	orange1.1g035568m	C. sinensis	scaffold00002	1	857402	854127
orange1.1g044570m.g	orange1.1g044570m	C. sinensis	scaffold01050	1	20122	19444
orange1.1g048051m.g	orange1.1g048051m	C. sinensis	scaffold00293	1	127687	126434
orange1.1g038218m.g	orange1.1g038218m	C. sinensis	scaffold10223	-1	2076	780
orange1.1g040042m.g	orange1.1g040042m	C. sinensis	scaffold00101	1	397420	395323
orange1.1g008427m.g	orange1.1g008427m	C. sinensis	scaffold00012	1	2153037	2149101
orange1.1g008767m.g	orange1.1g009848m	C. sinensis	scaffold00044	-1	251818	245270
orange1.1g014206m.g	orange1.1g014206m	C. sinensis	scaffold05898	1	2389	206
orange1.1g041457m.g	orange1.1g041457m	C. sinensis	scaffold00085	-1	41397	39799
orange1.1g040006m.g	orange1.1g040006m	C. sinensis	scaffold00342	-1	115947	115479
orange1.1g041900m.g	orange1.1g041900m	C. sinensis	scaffold00368	-1	173430	173031
orange1.1g015245m.g	orange1.1g015245m	C. sinensis	scaffold00369	1	13991	11245
orange1.1g008206m.g	orange1.1g008206m	C. sinensis	scaffold03478	1	8087	3809
AT1G61120	AT1G61120.1	A. thaliana	Chr1	1	22528811	22523637
AT4G20210	AT4G20210.1	A. thaliana	Chr4	-1	10918282	10913613
AT5G48110	AT5G48110.1	A. thaliana	Chr5	-1	19504357	19501157
AT4G16730	AT4G16730.1	A. thaliana	Chr4	1	9406003	9402898
AT3G14520	AT3G14520.1	A. thaliana	Chr3	-1	4878336	4875748
AT4G13280	AT4G13280.1	A. thaliana	Chr4	-1	7736745	7733114
AT3G14490	AT3G14490.1	A. thaliana	Chr3	-1	4865949	4863631
AT1G66020	AT1G66020.1	A. thaliana	Chr1	1	24580185	24577553
AT4G15870	AT4G15870.1	A. thaliana	Chr4	-1	9010947	9008372
AT4G20230	AT4G20230.1	A. thaliana	Chr4	-1	10926758	10924121
AT4G16740	AT4G16740.2	A. thaliana	Chr4	1	9409920	9407768
AT1G79460	AT1G79460.1	A. thaliana	Chr1	1	29894587	29890392
AT5G23960	AT5G23960.2	A. thaliana	Chr5	1	8095285	8092969
AT3G25820	AT3G25820.2	A. thaliana	Chr3	1	9442507	9439250
AT3G25810	AT3G25810.1	A. thaliana	Chr3	1	9433844	9430767
AT3G32030	AT3G32030.1	A. thaliana	Chr3	-1	13035348	13032458
AT1G48800	AT1G48800.1	A. thaliana	Chr1	1	18052975	18049844
AT1G61680	AT1G61680.1	A. thaliana	Chr1	-1	22774687	22772455
AT3G29190	AT3G29190.1	A. thaliana	Chr3	-1	11163336	11159373
AT4G20200	AT4G20200.1	A. thaliana	Chr4	-1	10911151	10908672
AT3G25830	AT3G25830.1	A. thaliana	Chr3	1	9450420	9447508
AT5G44630	AT5G44630.1	A. thaliana	Chr5	1	18005616	18003255
AT2G24210	AT2G24210.1	A. thaliana	Chr2	1	10297530	10294330
AT2G37140	AT2G37140.1	A. thaliana	Chr2	1	15603329	15602863
AT2G23230	AT2G23230.1	A. thaliana	Chr2	1	9895400	9892716
AT1G48820	AT1G48820.1	A. thaliana	Chr1	1	18059367	18055229
AT3G14540	AT3G14540.1	A. thaliana	Chr3	-1	4883936	4881439
AT3G29410	AT3G29410.1	A. thaliana	Chr3	-1	11305136	11302431
AT4G02780	AT4G02780.1	A. thaliana	Chr4	-1	1244813	1237767
AT3G29110	AT3G29110.1	A. thaliana	Chr3	-1	11085891	11082152
AT1G31950	AT1G31950.1	A. thaliana	Chr1	1	11478194	11475807
AT4G13300	AT4G13300.1	A. thaliana	Chr4	-1	7746363	7742871
AT1G70080	AT1G70080.1	A. thaliana	Chr1	-1	26397565	26394669
AT1G33750	AT1G33750.1	A. thaliana	Chr1	1	12236476	12233769
Thhalv10001148m.g	Thhalv10001148m	E. salsugineum	scaffold_20	1	334267	332116
Thhalv10027227m.g	Thhalv10027227m	E. salsugineum	scaffold_1	-1	17911336	17909591
Thhalv10023261m.g	Thhalv10023261m	E. salsugineum	scaffold_8	-1	3300136	3295927
Thhalv10001228m.g	Thhalv10001228m	E. salsugineum	scaffold_20	1	323337	321076
Thhalv10012105m.g	Thhalv10012105m	E. salsugineum	scaffold_7	1	7488829	7484868
Thhalv10028539m.g	Thhalv10028539m	E. salsugineum	scaffold_3	-1	3817524	3814797
Thhalv10001108m.g	Thhalv10001108m	E. salsugineum	scaffold_20	1	318977	316521
Thhalv10029352m.g	Thhalv10029352m	E. salsugineum	scaffold_3	-1	1376625	1370121
Thhalv10012129m.g	Thhalv10012129m	E. salsugineum	scaffold_7	1	7576961	7572693
Thhalv10012075m.g	Thhalv10012075m	E. salsugineum	scaffold_7	-1	4579132	4578265
Thhalv10005627m.g	Thhalv10005627m	E. salsugineum	scaffold_6	1	2455937	2453736
Thhalv10027515m.g	Thhalv10027515m	E. salsugineum	scaffold_1	1	8487488	8484825
Thhalv10015429m.g	Thhalv10015429m	E. salsugineum	scaffold_2	1	12090899	12088619
Thhalv10011139m.g	Thhalv10011139m	E. salsugineum	scaffold_16	-1	3215227	3214396
Thhalv10011010m.g	Thhalv10011010m	E. salsugineum	scaffold_16	-1	3237633	3234110
Thhalv10018144m.g	Thhalv10018144m	E. salsugineum	scaffold_9	-1	591323	586937
Thhalv10027480m.g	Thhalv10027480m	E. salsugineum	scaffold_1	-1	10448457	10445395
Ciclev10014790m.g	Ciclev10014790m	C. clementina	scaffold_2	-1	14464311	14461692
Ciclev10004558m.g	Ciclev10004558m	C. clementina	scaffold_9	-1	15487436	15483680
Ciclev10018875m.g	Ciclev10018875m	C. clementina	scaffold_3	-1	44469327	44463217
Ciclev10018045m.g	Ciclev10018045m	C. clementina	scaffold_2	1	32462633	32460491
Ciclev10017785m.g	Ciclev10017785m	C. clementina	scaffold_2	-1	21262825	21259796
Ciclev10014632m.g	Ciclev10014632m	C. clementina	scaffold_2	1	32493305	32488695
Ciclev10030056m.g	Ciclev10030056m	C. clementina	scaffold_8	1	17910005	17909793
Ciclev10014707m.g	Ciclev10014707m	C. clementina	scaffold_2	-1	32484643	32481549
Ciclev10014262m.g	Ciclev10014262m	C. clementina	scaffold_2	-1	33114193	33109356
Ciclev10023706m.g	Ciclev10023706m	C. clementina	scaffold_3	-1	10545355	10540597
Ciclev10006575m.g	Ciclev10006575m	C. clementina	scaffold_9	1	30856221	30852159
Carubv10007667m.g	Carubv10007667m	C. rubella	scaffold_7	1	7887808	7885094
Carubv10015372m.g	Carubv10015372m	C. rubella	scaffold_3	-1	8779595	8776903
Carubv10028157m.g	Carubv10028157m	C. rubella	scaffold_8	-1	1532151	1529402
Carubv10021803m.g	Carubv10021803m	C. rubella	scaffold_2	1	3889215	3885763
Carubv10004490m.g	Carubv10004490m	C. rubella	scaffold_7	-1	9379975	9376782
Carubv10022222m.g	Carubv10022222m	C. rubella	scaffold_2	1	1457303	1455039
Carubv10027853m.g	Carubv10027853m	C. rubella	scaffold_8	-1	1521594	1520277
Carubv10011624m.g	Carubv10011624m	C. rubella	scaffold_1	1	12602687	12598383
Carubv10012518m.g	Carubv10012518m	C. rubella	scaffold_1	1	16735483	16731499
Carubv10021772m.g	Carubv10021772m	C. rubella	scaffold_2	-1	9846239	9844425
Carubv10016089m.g	Carubv10016089m	C. rubella	scaffold_3	-1	4995195	4992866
Carubv10021320m.g	Carubv10021320m	C. rubella	scaffold_2	1	8064316	8061961
Carubv10022111m.g	Carubv10022111m	C. rubella	scaffold_2	1	8083778	8081418
Carubv10028168m.g	Carubv10028168m	C. rubella	scaffold_8	-1	1543899	1539492
Carubv10019776m.g	Carubv10019776m	C. rubella	scaffold_2	-1	1716912	1710508
Carubv10022874m.g	Carubv10022874m	C. rubella	scaffold_4	1	1565237	1562187
Carubv10022869m.g	Carubv10022869m	C. rubella	scaffold_4	1	1561823	1558496
Carubv10012239m.g	Carubv10012239m	C. rubella	scaffold_1	1	16739912	16736876
Carubv10024815m.g	Carubv10024815m	C. rubella	scaffold_4	1	986441	983900
Carubv10021930m.g	Carubv10021930m	C. rubella	scaffold_2	-1	1728971	1724182
Carubv10006722m.g	Carubv10006722m	C. rubella	scaffold_7	1	11382588	11377854
Carubv10007162m.g	Carubv10007162m	C. rubella	scaffold_7	1	7894605	7892103
Carubv10019830m.g	Carubv10019830m	C. rubella	scaffold_2	1	13577638	13573317
Carubv10028094m.g	Carubv10028094m	C. rubella	scaffold_8	-1	1524880	1522121
Carubv10016237m.g	Carubv10016237m	C. rubella	scaffold_3	-1	5001281	4998908
Carubv10019072m.g	Carubv10019072m	C. rubella	scaffold_5	1	8231500	8229502
Carubv10003225m.g	Carubv10003225m	C. rubella	scaffold_6	1	15433852	15428045
Carubv10003521m.g	Carubv10003521m	C. rubella	scaffold_6	-1	12391970	12388414
Carubv10018762m.g	Carubv10018762m	C. rubella	scaffold_5	1	1498663	1495494
Carubv10004436m.g	Carubv10004436m	C. rubella	scaffold_7	-1	9384508	9381246
Carubv10028174m.g	Carubv10028174m	C. rubella	scaffold_8	-1	1555244	1552895
Carubv10012477m.g	Carubv10012477m	C. rubella	scaffold_1	1	6972676	6969894
Carubv10018817m.g	Carubv10018817m	C. rubella	scaffold_5	1	8246776	8244101
Carubv10000642m.g	Carubv10000642m	C. rubella	scaffold_6	1	8130364	8127941
MDP0000253576	MDP0000253576	M. domestica	MDC020814.462	-1	9818	1804
MDP0000182333	MDP0000182333	M. domestica	MDC006811.298	1	2843	1498
MDP0000308115	MDP0000308115	M. domestica	MDC018873.314	1	9184	2903
MDP0000316067	MDP0000316067	M. domestica	MDC020221.574	1	8379	5492
MDP0000605270	MDP0000605270	M. domestica	MDC004318.290	1	4100	1181
MDP0000192151	MDP0000192151	M. domestica	MDC009673.401	-1	8268	2582
MDP0000154813	MDP0000154813	M. domestica	MDC042661.9	1	8720	4820
MDP0000227868	MDP0000227868	M. domestica	MDC026531.22	-1	18451	16493
MDP0000256604	MDP0000256604	M. domestica	MDC000414.117	-1	4977	2297
MDP0000248152	MDP0000248152	M. domestica	MDC002136.660	1	7704	5334
MDP0000298903	MDP0000298903	M. domestica	MDC012449.342	1	21322	18373
MDP0000317119	MDP0000317119	M. domestica	MDC029610.50	1	16522	9914
MDP0000245233	MDP0000245233	M. domestica	MDC020814.465	1	8235	2375
MDP0000561715	MDP0000561715	M. domestica	MDC020814.447	1	3402	904
MDP0000726012	MDP0000726012	M. domestica	MDC005411.143	1	10234	5482
MDP0000281986	MDP0000281986	M. domestica	MDC006811.284	1	9527	307
MDP0000130635	MDP0000130635	M. domestica	MDC018720.273	-1	4628	1047
MDP0000198179	MDP0000198179	M. domestica	MDC014090.296	-1	1489	358
MDP0000127896	MDP0000127896	M. domestica	MDC013615.114	-1	1393	12
MDP0000121746	MDP0000121746	M. domestica	MDC004773.231	-1	1670	478
MDP0000190430	MDP0000190430	M. domestica	MDC011041.460	1	14671	13110
MDP0000726014	MDP0000726014	M. domestica	MDC005411.143	1	17123	16789
MDP0000321353	MDP0000321353	M. domestica	MDC000706.501	1	8860	2793
MDP0000203143	MDP0000203143	M. domestica	MDC012889.296	1	8695	6350
MDP0000562091	MDP0000562091	M. domestica	MDC017348.260	-1	10666	7616
MDP0000702120	MDP0000702120	M. domestica	MDC019554.268	1	5261	2010
MDP0000500542	MDP0000500542	M. domestica	MDC017096.444	1	1380	970
MDP0000218642	MDP0000218642	M. domestica	MDC019354.103	-1	13543	10442
MDP0000274847	MDP0000274847	M. domestica	MDC004318.290	-1	29890	23029
MDP0000120176	MDP0000120176	M. domestica	MDC002136.649	1	5998	3131
MDP0000275314	MDP0000275314	M. domestica	MDC005184.513	-1	3867	151
MDP0000276976	MDP0000276976	M. domestica	MDC003442.103	-1	12883	10444
MDP0000788134	MDP0000788134	M. domestica	MDC005411.143	1	15340	15067
MDP0000735507	MDP0000735507	M. domestica	MDC021812.82	1	7501	2922
MDP0000265187	MDP0000265187	M. domestica	MDC002136.650	-1	8824	4779
MDP0000651689	MDP0000651689	M. domestica	MDC020814.466	1	11658	9185
MDP0000201302	MDP0000201302	M. domestica	MDC011671.370	-1	9744	6270
MDP0000797223	MDP0000797223	M. domestica	MDC020814.469	-1	1111	838
MDP0000318427	MDP0000318427	M. domestica	MDC025771.34	-1	4286	282
MDP0000227442	MDP0000227442	M. domestica	MDC040869.6	-1	6292	1894
MDP0000543394	MDP0000543394	M. domestica	MDC014090.306	-1	16254	11953
MDP0000441513	MDP0000441513	M. domestica	MDC040362.7	-1	7552	6462
MDP0000225361	MDP0000225361	M. domestica	MDC021376.132	-1	7270	5022
MDP0000136959	MDP0000136959	M. domestica	MDC005409.176	-1	4950	3707
MDP0000295452	MDP0000295452	M. domestica	MDC011856.221	-1	12917	7244
MDP0000233869	MDP0000233869	M. domestica	MDC002136.405	1	2988	865
MDP0000161084	MDP0000161084	M. domestica	MDC002136.626	-1	4793	1798
MDP0000205617	MDP0000205617	M. domestica	MDC016527.227	-1	2955	1058
MDP0000670935	MDP0000670935	M. domestica	MDC012440.297	1	56228	52599
MDP0000322688	MDP0000322688	M. domestica	MDC002437.262	1	5171	2470
MDP0000919962	MDP0000919962	M. domestica	MDC015153.220	1	1070	429
MDP0000828007	MDP0000828007	M. domestica	MDC001302.190	-1	6794	2247
MDP0000398063	MDP0000398063	M. domestica	MDC011671.327	-1	4535	1352
MDP0000400627	MDP0000400627	M. domestica	MDC002437.264	1	1760	350
MDP0000192374	MDP0000192374	M. domestica	MDC009673.407	1	10630	5446
MDP0000268880	MDP0000268880	M. domestica	MDC002136.422	-1	3412	1153
MDP0000297049	MDP0000297049	M. domestica	MDC012514.262	1	6001	2564
MDP0000311361	MDP0000311361	M. domestica	MDC021287.650	1	6898	6188
MDP0000562538	MDP0000562538	M. domestica	MDC010321.338	1	17975	14849
MDP0000470358	MDP0000470358	M. domestica	MDC006308.246	1	11131	9681
MDP0000199152	MDP0000199152	M. domestica	MDC011612.43	1	3077	1
MDP0000147908	MDP0000147908	M. domestica	MDC005576.295	1	17006	11626
MDP0000720799	MDP0000720799	M. domestica	MDC009112.384	-1	11483	9442
MDP0000274848	MDP0000274848	M. domestica	MDC004318.290	1	41519	33190
MDP0000293842	MDP0000293842	M. domestica	MDC013506.241	-1	8151	5740
MDP0000293841	MDP0000293841	M. domestica	MDC013506.241	-1	2953	986
Lus10042593.g	Lus10042593	L. usitatissimum	scaffold67	1	685929	665013
Lus10038330.g	Lus10038330	L. usitatissimum	scaffold28	-1	742031	741376
Lus10039712.g	Lus10039712	L. usitatissimum	scaffold15	1	1299331	1299017
Lus10033189.g	Lus10033189	L. usitatissimum	scaffold50	1	1027650	1027240
Lus10001110.g	Lus10001110	L. usitatissimum	scaffold252	-1	28781	25965
Lus10014673.g	Lus10014673	L. usitatissimum	scaffold584	-1	126553	123429
Lus10031590.g	Lus10031590	L. usitatissimum	scaffold863	-1	991626	988754
Lus10007622.g	Lus10007622	L. usitatissimum	scaffold121	-1	102851	100639
Lus10039711.g	Lus10039711	L. usitatissimum	scaffold15	1	1288118	1287804
Lus10042204.g	Lus10042204	L. usitatissimum	scaffold123	-1	1199275	1196829
Lus10031352.g	Lus10031352	L. usitatissimum	scaffold863	-1	8602	7556
Lus10000231.g	Lus10000231	L. usitatissimum	C8379831	1	1971	171
Lus10040043.g	Lus10040043	L. usitatissimum	scaffold12	1	1766372	1763015
Lus10029036.g	Lus10029036	L. usitatissimum	scaffold376	1	203191	201343
Lus10018501.g	Lus10018501	L. usitatissimum	scaffold1308	-1	56421	53905
Lus10012312.g	Lus10012312	L. usitatissimum	scaffold572	1	86667	82003
Lus10002660.g	Lus10002660	L. usitatissimum	scaffold1086	-1	88926	86212
Lus10000476.g	Lus10000476	L. usitatissimum	scaffold410	-1	19530	18131
Lus10040632.g	Lus10040632	L. usitatissimum	scaffold156	-1	785950	785308
Lus10006923.g	Lus10006923	L. usitatissimum	scaffold249	1	221620	218963
Lus10006357.g	Lus10006357	L. usitatissimum	scaffold1603	1	15475	15028
Lus10006355.g	Lus10006355	L. usitatissimum	scaffold1603	1	7688	4137
Lus10004323.g	Lus10004323	L. usitatissimum	scaffold1134	1	37065	32224
Lus10007624.g	Lus10007624	L. usitatissimum	scaffold121	-1	113622	110889
Lus10018390.g	Lus10018390	L. usitatissimum	scaffold251	1	193865	190740
Lus10039713.g	Lus10039713	L. usitatissimum	scaffold15	-1	1303116	1299714
Lus10006356.g	Lus10006356	L. usitatissimum	scaffold1603	1	13818	8858
Lus10029033.g	Lus10029033	L. usitatissimum	scaffold376	1	192795	188271
Lus10004443.g	Lus10004443	L. usitatissimum	scaffold288	-1	184192	181177
Lus10018500.g	Lus10018500	L. usitatissimum	scaffold1308	1	53524	50543
Lus10035240.g	Lus10035240	L. usitatissimum	scaffold43	1	1271036	1268516
Lus10005399.g	Lus10005399	L. usitatissimum	scaffold547	-1	222420	218595
Lus10033643.g	Lus10033643	L. usitatissimum	scaffold701	1	948207	945235
Lus10033188.g	Lus10033188	L. usitatissimum	scaffold50	1	1025877	1025467
Lus10042202.g	Lus10042202	L. usitatissimum	scaffold123	-1	1192326	1190017
Lus10020865.g	Lus10020865	L. usitatissimum	scaffold711	1	313396	312207
Lus10000770.g	Lus10000770	L. usitatissimum	scaffold1312	1	2742	1460
Lus10034229.g	Lus10034229	L. usitatissimum	scaffold310	-1	158224	153641
Lus10038179.g	Lus10038179	L. usitatissimum	scaffold28	1	176351	173516
Lus10006925.g	Lus10006925	L. usitatissimum	scaffold249	-1	235569	231139
Lus10006917.g	Lus10006917	L. usitatissimum	scaffold249	-1	173669	171906
Lus10022047.g	Lus10022047	L. usitatissimum	scaffold87	1	593773	586682
Lus10034232.g	Lus10034232	L. usitatissimum	scaffold310	-1	173603	168143
Lus10012880.g	Lus10012880	L. usitatissimum	scaffold1313	1	328607	322756
Lus10014724.g	Lus10014724	L. usitatissimum	scaffold584	-1	379220	375779
Lus10008614.g	Lus10008614	L. usitatissimum	scaffold1686	1	143952	141693
Lus10018280.g	Lus10018280	L. usitatissimum	scaffold163	1	337019	331672
Lus10025922.g	Lus10025922	L. usitatissimum	scaffold605	-1	949600	946716
Lus10039916.g	Lus10039916	L. usitatissimum	scaffold12	1	140235	138191
Lus10008611.g	Lus10008611	L. usitatissimum	scaffold1686	1	134041	131348
Lus10024120.g	Lus10024120	L. usitatissimum	scaffold353	1	610178	603661
Lus10016598.g	Lus10016598	L. usitatissimum	scaffold915	-1	155861	151414
Lus10031589.g	Lus10031589	L. usitatissimum	scaffold863	1	987993	985172
Lus10004906.g	Lus10004906	L. usitatissimum	scaffold858	-1	48340	42518
Lus10010970.g	Lus10010970	L. usitatissimum	scaffold286	1	388020	387634
Lus10018392.g	Lus10018392	L. usitatissimum	scaffold251	1	204670	201464
PGSC0003DMG401006258	PGSC0003DMT400015998	S. tuberosum	chr09	1	9546006	9542859
PGSC0003DMG400020940	PGSC0003DMT400053971	S. tuberosum	chr09	1	51562916	51560971
PGSC0003DMG400001948	PGSC0003DMT400004901	S. tuberosum	chr08	1	34140249	34138438
PGSC0003DMG400017924	PGSC0003DMT400046176	S. tuberosum	chr09	-1	51891128	51888594
PGSC0003DMG401031070	PGSC0003DMT400079783	S. tuberosum	chr11	1	7384849	7375366
PGSC0003DMG400020595	PGSC0003DMT400053084	S. tuberosum	chr09	1	50753575	50745313
PGSC0003DMG403011252	PGSC0003DMT400029275	S. tuberosum	chr10	1	993202	991587
PGSC0003DMG400027337	PGSC0003DMT400070310	S. tuberosum	chr11	1	5700590	5698249
PGSC0003DMG400011783	PGSC0003DMT400030762	S. tuberosum	chr06	-1	36421934	36419590
PGSC0003DMG400039869	PGSC0003DMT400090298	S. tuberosum	chr08	-1	1548159	1544780
PGSC0003DMG401018966	PGSC0003DMT400048818	S. tuberosum	chr12	-1	5283101	5282512
PGSC0003DMG402031070	PGSC0003DMT400079785	S. tuberosum	chr11	1	7406554	7404077
PGSC0003DMG400013033	PGSC0003DMT400033917	S. tuberosum	chr06	1	37537084	37536119
PGSC0003DMG400018284	PGSC0003DMT400047089	S. tuberosum	chr01	1	84960177	84959592
PGSC0003DMG400045095	PGSC0003DMT400095524	S. tuberosum	chr03	-1	16588348	16585727
PGSC0003DMG400034116	PGSC0003DMT400084522	S. tuberosum	chr11	-1	7445699	7444054
PGSC0003DMG400020053	PGSC0003DMT400051635	S. tuberosum	chr06	-1	54280848	54274625
PGSC0003DMG400011777	PGSC0003DMT400030748	S. tuberosum	chr06	-1	36123852	36122027
PGSC0003DMG400019783	PGSC0003DMT400050945	S. tuberosum	chr06	-1	37847940	37846132
PGSC0003DMG400018066	PGSC0003DMT400046538	S. tuberosum	chr06	1	38732717	38730945
PGSC0003DMG400011775	PGSC0003DMT400030739	S. tuberosum	chr06	1	36314046	36311444
PGSC0003DMG400019784	PGSC0003DMT400050949	S. tuberosum	chr06	-1	37882111	37875718
PGSC0003DMG402011252	PGSC0003DMT400029266	S. tuberosum	chr10	1	961280	958552
PGSC0003DMG400019782	PGSC0003DMT400050941	S. tuberosum	chr06	-1	37810246	37809295
PGSC0003DMG400026279	PGSC0003DMT400067594	S. tuberosum	chr08	-1	3211318	3207704
PGSC0003DMG400021868	PGSC0003DMT400056281	S. tuberosum	chr09	1	51569302	51566903
PGSC0003DMG400011279	PGSC0003DMT400029354	S. tuberosum	chr10	-1	996051	994437
PGSC0003DMG401015022	PGSC0003DMT400038865	S. tuberosum	chr07	1	43386734	43385974
PGSC0003DMG400020941	PGSC0003DMT400053974	S. tuberosum	chr09	1	51553429	51551404
PGSC0003DMG400018245	PGSC0003DMT400046973	S. tuberosum	chr01	-1	84886476	84883842
PGSC0003DMG400024137	PGSC0003DMT400062020	S. tuberosum	chr08	1	1647643	1643184
PGSC0003DMG400038580	PGSC0003DMT400089009	S. tuberosum	chr03	-1	28065943	28064519
PGSC0003DMG400017923	PGSC0003DMT400046171	S. tuberosum	chr09	-1	51877887	51875683
PGSC0003DMG400012790	PGSC0003DMT400033302	S. tuberosum	chr04	1	46626720	46623623
PGSC0003DMG400013034	PGSC0003DMT400033919	S. tuberosum	chr06	1	37533010	37529419
PGSC0003DMG400019773	PGSC0003DMT400050909	S. tuberosum	chr06	1	37692115	37689514
PGSC0003DMG400022114	PGSC0003DMT400056852	S. tuberosum	chr07	1	51450041	51445720
PGSC0003DMG400040094	PGSC0003DMT400090523	S. tuberosum	chr12	-1	10848356	10845080
PGSC0003DMG400005030	PGSC0003DMT400012909	S. tuberosum	chr03	1	4550337	4542366
PGSC0003DMG400018286	PGSC0003DMT400047124	S. tuberosum	chr01	1	84917492	84915817
PGSC0003DMG401031204	PGSC0003DMT400080162	S. tuberosum	chr04	-1	45494045	45492924
PGSC0003DMG400020680	PGSC0003DMT400053285	S. tuberosum	chr12	1	5205441	5202854
PGSC0003DMG401011252	PGSC0003DMT400029265	S. tuberosum	chr10	1	950148	945550
PGSC0003DMG400020939	PGSC0003DMT400053967	S. tuberosum	chr09	-1	51492044	51489843
PGSC0003DMG402015022	PGSC0003DMT400038866	S. tuberosum	chr07	1	43385623	43384941
Potri.T072200	Potri.T072200.1	P. trichocarpa	scaffold_78	-1	24847	21856
Potri.019G023000	Potri.019G023000.1	P. trichocarpa	Chr19	1	2635745	2632582
Potri.019G045500	Potri.019G045500.1	P. trichocarpa	Chr19	1	5422683	5421648
Potri.T000800	Potri.T000800.1	P. trichocarpa	scaffold_20	-1	103894	100702
Potri.019G016700	Potri.019G016700.1	P. trichocarpa	Chr19	1	1922946	1920518
Potri.007G074400	Potri.007G074400.1	P. trichocarpa	Chr07	1	9791111	9786882
Potri.019G045300	Potri.019G045300.1	P. trichocarpa	Chr19	1	5391675	5388547
Potri.019G016900	Potri.019G016900.1	P. trichocarpa	Chr19	-1	1944066	1940001
Potri.019G000500	Potri.019G000500.1	P. trichocarpa	Chr19	1	102202	101287
Potri.019G016400	Potri.019G016400.1	P. trichocarpa	Chr19	1	1874138	1871821
Potri.011G142800	Potri.011G142800.1	P. trichocarpa	Chr11	1	16397619	16394662
Potri.T127000	Potri.T127000.1	P. trichocarpa	scaffold_230	1	12174	11203
Potri.015G085500	Potri.015G085500.1	P. trichocarpa	Chr15	1	10907386	10904510
Potri.019G046200	Potri.019G046200.1	P. trichocarpa	Chr19	1	5609544	5608848
Potri.T000500	Potri.T000500.1	P. trichocarpa	scaffold_20	-1	67673	66120
Potri.008G082700	Potri.008G082700.1	P. trichocarpa	Chr08	1	5212328	5207483
Potri.T072300	Potri.T072300.1	P. trichocarpa	scaffold_78	-1	30534	26426
Potri.T001000	Potri.T001000.1	P. trichocarpa	scaffold_20	-1	124669	121339
Potri.019G000100	Potri.019G000100.1	P. trichocarpa	Chr19	1	32290	29574
Potri.T000400	Potri.T000400.1	P. trichocarpa	scaffold_20	1	44450	42491
Potri.004G030400	Potri.004G030400.1	P. trichocarpa	Chr04	-1	2213832	2210982
Potri.007G119700	Potri.007G119700.1	P. trichocarpa	Chr07	-1	13911342	13906781
Potri.001G308200	Potri.001G308200.1	P. trichocarpa	Chr01	-1	31142588	31139697
Potri.019G023100	Potri.019G023100.1	P. trichocarpa	Chr19	-1	2669237	2665974
Potri.T001300	Potri.T001300.1	P. trichocarpa	scaffold_20	-1	197138	193697
Potri.011G031800	Potri.011G031800.3	P. trichocarpa	Chr11	1	2631016	2627904
Potri.019G000600	Potri.019G000600.1	P. trichocarpa	Chr19	1	115589	112451
Potri.019G044900	Potri.019G044900.1	P. trichocarpa	Chr19	-1	5317596	5313895
Potri.T001100	Potri.T001100.1	P. trichocarpa	scaffold_20	1	139531	136612
Potri.004G030200	Potri.004G030200.1	P. trichocarpa	Chr04	-1	2185839	2182914
Potri.005G095500	Potri.005G095500.1	P. trichocarpa	Chr05	1	7173494	7170333
Potri.T072900	Potri.T072900.1	P. trichocarpa	scaffold_79	1	85720	82544
Potri.019G000400	Potri.019G000400.1	P. trichocarpa	Chr19	-1	88428	85421
Potri.019G046100	Potri.019G046100.1	P. trichocarpa	Chr19	1	5593486	5591780
Potri.001G308300	Potri.001G308300.2	P. trichocarpa	Chr01	-1	31166401	31163490
Potri.002G052100	Potri.002G052100.1	P. trichocarpa	Chr02	-1	3442499	3435054
Potri.019G016500	Potri.019G016500.1	P. trichocarpa	Chr19	1	1894878	1891749
Potri.019G000700	Potri.019G000700.1	P. trichocarpa	Chr19	1	124593	124306
Potri.019G022900	Potri.019G022900.1	P. trichocarpa	Chr19	1	2618297	2615058
Potri.019G045100	Potri.019G045100.1	P. trichocarpa	Chr19	-1	5339464	5333802
Potri.011G130600	Potri.011G130600.1	P. trichocarpa	Chr11	1	15593821	15592749
Potri.015G032100	Potri.015G032100.1	P. trichocarpa	Chr15	-1	2587668	2584785
Potri.010G173700	Potri.010G173700.1	P. trichocarpa	Chr10	-1	17434884	17433259
Potri.011G032300	Potri.011G032300.1	P. trichocarpa	Chr11	1	2671865	2669193
Potri.007G118500	Potri.007G118500.1	P. trichocarpa	Chr07	1	13828508	13827565
Potri.T073000	Potri.T073000.1	P. trichocarpa	scaffold_79	1	117441	114086
Potri.005G210300	Potri.005G210300.2	P. trichocarpa	Chr05	1	22440323	22433387
Potri.004G037900	Potri.004G037900.1	P. trichocarpa	Chr04	-1	2863866	2858742
Potri.001G415100	Potri.001G415100.5	P. trichocarpa	Chr01	-1	43993989	43991178
Potri.T000300	Potri.T000300.1	P. trichocarpa	scaffold_20	-1	26800	23366
Potri.003G014100	Potri.003G014100.1	P. trichocarpa	Chr03	-1	1660071	1656010
Potri.004G040800	Potri.004G040800.1	P. trichocarpa	Chr04	-1	3114958	3113635
Potri.007G118400	Potri.007G118400.1	P. trichocarpa	Chr07	1	13820270	13819056
Potri.007G118600	Potri.007G118600.3	P. trichocarpa	Chr07	-1	13832473	13830548
Potri.017G041700	Potri.017G041700.5	P. trichocarpa	Chr17	-1	3428596	3424873
Potri.019G045400	Potri.019G045400.1	P. trichocarpa	Chr19	1	5421095	5416785
Potri.008G082400	Potri.008G082400.2	P. trichocarpa	Chr08	1	5193971	5190861
Potri.T112600	Potri.T112600.1	P. trichocarpa	scaffold_175	1	32918	30055
Gorai.013G164800	Gorai.013G164800.3	G. raimondii	Chr13	1	44643137	44640479
Gorai.009G363200	Gorai.009G363200.1	G. raimondii	Chr09	1	48162908	48162082
Gorai.007G315900	Gorai.007G315900.1	G. raimondii	Chr07	-1	53036627	53032690
Gorai.009G363000	Gorai.009G363000.1	G. raimondii	Chr09	-1	48048200	48041637
Gorai.013G164900	Gorai.013G164900.1	G. raimondii	Chr13	-1	44670526	44667726
Gorai.002G080400	Gorai.002G080400.1	G. raimondii	Chr02	1	10038783	10036239
Gorai.009G427900	Gorai.009G427900.1	G. raimondii	Chr09	1	66992062	66989073
Gorai.011G019700	Gorai.011G019700.1	G. raimondii	Chr11	1	1367807	1364314
Gorai.009G330400	Gorai.009G330400.1	G. raimondii	Chr09	-1	34008778	34006522
Gorai.009G170800	Gorai.009G170800.1	G. raimondii	Chr09	1	13197307	13191775
Gorai.007G315800	Gorai.007G315800.1	G. raimondii	Chr07	1	53015186	53010996
Gorai.009G363100	Gorai.009G363100.1	G. raimondii	Chr09	1	48156013	48154672
Gorai.009G170900	Gorai.009G170900.1	G. raimondii	Chr09	1	13215797	13210304
Gorai.007G315600	Gorai.007G315600.1	G. raimondii	Chr07	1	52975403	52972829
Gorai.007G315700	Gorai.007G315700.1	G. raimondii	Chr07	1	53000298	52997916
Gorai.009G428700	Gorai.009G428700.1	G. raimondii	Chr09	-1	67263392	67260562
Gorai.002G234600	Gorai.002G234600.4	G. raimondii	Chr02	-1	59509688	59507321
Gorai.006G035400	Gorai.006G035400.1	G. raimondii	Chr06	-1	9520514	9517584
Gorai.006G035800	Gorai.006G035800.1	G. raimondii	Chr06	-1	9733030	9730276
Gorai.002G110600	Gorai.002G110600.3	G. raimondii	Chr02	1	15293759	15289155
Gorai.007G164900	Gorai.007G164900.1	G. raimondii	Chr07	1	14524171	14523122
Gorai.009G306700	Gorai.009G306700.1	G. raimondii	Chr09	1	27915687	27914851
Gorai.006G035200	Gorai.006G035200.1	G. raimondii	Chr06	-1	9376221	9374812
Gorai.007G314900	Gorai.007G314900.1	G. raimondii	Chr07	1	52865035	52861453
Gorai.007G316200	Gorai.007G316200.1	G. raimondii	Chr07	1	53099868	53096902
Gorai.006G009100	Gorai.006G009100.2	G. raimondii	Chr06	-1	2012846	2008726
Gorai.009G428600	Gorai.009G428600.1	G. raimondii	Chr09	1	67236386	67233408
Gorai.009G428000	Gorai.009G428000.1	G. raimondii	Chr09	1	67018049	67015078
Gorai.011G005700	Gorai.011G005700.1	G. raimondii	Chr11	-1	473493	470658
Gorai.011G005900	Gorai.011G005900.1	G. raimondii	Chr11	-1	482841	478829
Gorai.007G137400	Gorai.007G137400.1	G. raimondii	Chr07	1	11273882	11266825
Gorai.007G316800	Gorai.007G316800.2	G. raimondii	Chr07	1	53214530	53211345
Gorai.012G132800	Gorai.012G132800.1	G. raimondii	Chr12	1	30373834	30370851
Gorai.002G080500	Gorai.002G080500.1	G. raimondii	Chr02	-1	10064200	10061609
Gorai.007G315400	Gorai.007G315400.1	G. raimondii	Chr07	1	52918479	52917039
Gorai.009G428500	Gorai.009G428500.3	G. raimondii	Chr09	1	67217123	67214075
Gorai.006G036100	Gorai.006G036100.3	G. raimondii	Chr06	-1	9862883	9860266
Gorai.007G316600	Gorai.007G316600.1	G. raimondii	Chr07	1	53177160	53176638
Gorai.007G315000	Gorai.007G315000.1	G. raimondii	Chr07	1	52879576	52876630
Gorai.011G019600	Gorai.011G019600.1	G. raimondii	Chr11	-1	1356210	1352809
Gorai.002G080300	Gorai.002G080300.1	G. raimondii	Chr02	-1	9992218	9989413
Gorai.009G391000	Gorai.009G391000.1	G. raimondii	Chr09	-1	53038044	53036669
Gorai.009G084900	Gorai.009G084900.1	G. raimondii	Chr09	1	6180307	6177713
Gorai.009G363300	Gorai.009G363300.1	G. raimondii	Chr09	-1	48181762	48179055
Gorai.009G428300	Gorai.009G428300.1	G. raimondii	Chr09	1	67132670	67129879
Gorai.006G036000	Gorai.006G036000.1	G. raimondii	Chr06	-1	9816486	9814659
Gorai.007G343900	Gorai.007G343900.1	G. raimondii	Chr07	1	57041674	57039495
Gorai.007G316700	Gorai.007G316700.1	G. raimondii	Chr07	1	53193650	53190325
Gorai.009G362900	Gorai.009G362900.1	G. raimondii	Chr09	1	48029940	48027651
Gorai.006G035700	Gorai.006G035700.1	G. raimondii	Chr06	1	9656125	9653551
Gorai.006G035900	Gorai.006G035900.1	G. raimondii	Chr06	-1	9772780	9770866
Gorai.009G391200	Gorai.009G391200.1	G. raimondii	Chr09	-1	53066144	53063589
Gorai.004G079500	Gorai.004G079500.2	G. raimondii	Chr04	-1	9439509	9433831
Gorai.011G019200	Gorai.011G019200.1	G. raimondii	Chr11	1	1327352	1324007
Gorai.007G315300	Gorai.007G315300.1	G. raimondii	Chr07	1	52914916	52910770
Gorai.009G428400	Gorai.009G428400.1	G. raimondii	Chr09	1	67173152	67170073
Gorai.007G316500	Gorai.007G316500.1	G. raimondii	Chr07	1	53171143	53167520
Gorai.007G316300	Gorai.007G316300.1	G. raimondii	Chr07	1	53106513	53102910
Gorai.009G428200	Gorai.009G428200.1	G. raimondii	Chr09	1	67086820	67083810
Gorai.009G306500	Gorai.009G306500.1	G. raimondii	Chr09	1	27899740	27897631
Gorai.007G315100	Gorai.007G315100.1	G. raimondii	Chr07	-1	52901698	52898654
Gorai.007G315500	Gorai.007G315500.1	G. raimondii	Chr07	1	52948202	52943963
Gorai.012G132700	Gorai.012G132700.1	G. raimondii	Chr12	1	30309634	30306765
Gorai.002G106500	Gorai.002G106500.1	G. raimondii	Chr02	1	14388038	14385455
Gorai.011G005600	Gorai.011G005600.2	G. raimondii	Chr11	-1	467119	463007
Gorai.011G005500	Gorai.011G005500.1	G. raimondii	Chr11	-1	449893	445614
Solyc01g105870.2	Solyc01g105870.2.1	S. lycopersicum	SL2.40ch01	1	85655605	85651702
Solyc04g051620.1	Solyc04g051620.1.1	S. lycopersicum	SL2.40ch04	-1	50060555	50057599
Solyc01g101210.2	Solyc01g101210.2.1	S. lycopersicum	SL2.40ch01	1	82797728	82795416
Solyc01g101170.2	Solyc01g101170.2.1	S. lycopersicum	SL2.40ch01	-1	82771174	82768763
Solyc07g066670.2	Solyc07g066670.2.1	S. lycopersicum	SL2.40ch07	-1	65266324	65260006
Solyc08g005640.2	Solyc08g005640.2.1	S. lycopersicum	SL2.40ch08	1	510287	504959
Solyc01g105880.2	Solyc01g105880.2.1	S. lycopersicum	SL2.40ch01	1	85660631	85657924
Solyc05g026590.1	Solyc05g026590.1.1	S. lycopersicum	SL2.40ch05	1	42103833	42102044
Solyc01g105950.2	Solyc01g105950.2.1	S. lycopersicum	SL2.40ch01	1	85727823	85725675
Solyc01g105890.2	Solyc01g105890.2.1	S. lycopersicum	SL2.40ch01	1	85676126	85673319
Solyc12g019240.1	Solyc12g019240.1.1	S. lycopersicum	SL2.40ch12	1	9876920	9874081
Solyc08g005710.2	Solyc08g005710.2.1	S. lycopersicum	SL2.40ch08	1	570966	565586
Solyc07g008690.2	Solyc07g008690.2.1	S. lycopersicum	SL2.40ch07	1	3665648	3663458
Solyc04g005110.1	Solyc04g005110.1.1	S. lycopersicum	SL2.40ch04	1	84661	84019
Solyc04g054380.1	Solyc04g054380.1.1	S. lycopersicum	SL2.40ch04	-1	51575927	51572819
Solyc00g154480.1	Solyc00g154480.1.1	S. lycopersicum	SL2.40ch00	1	17543054	17539478
Solyc01g105940.2	Solyc01g105940.2.1	S. lycopersicum	SL2.40ch01	1	85727220	85725675
Solyc10g005390.2	Solyc10g005390.2.1	S. lycopersicum	SL2.40ch10	1	294853	291598
Solyc06g060010.2	Solyc06g060010.2.1	S. lycopersicum	SL2.40ch06	1	34341941	34336381
Solyc02g079890.1	Solyc02g079890.1.1	S. lycopersicum	SL2.40ch02	-1	38864616	38861445
Solyc06g084240.1	Solyc06g084240.1.1	S. lycopersicum	SL2.40ch06	-1	45713252	45708352
Solyc10g005410.2	Solyc10g005410.2.1	S. lycopersicum	SL2.40ch10	-1	311016	305976
Solyc09g092470.2	Solyc09g092470.2.1	S. lycopersicum	SL2.40ch09	-1	66905702	66902842
Solyc03g006550.2	Solyc03g006550.2.1	S. lycopersicum	SL2.40ch03	1	1127165	1120039
Solyc07g051940.2	Solyc07g051940.2.1	S. lycopersicum	SL2.40ch07	-1	57818076	57815208
Solyc01g105900.2	Solyc01g105900.2.1	S. lycopersicum	SL2.40ch01	1	85682286	85679830
Solyc02g079840.1	Solyc02g079840.1.1	S. lycopersicum	SL2.40ch02	1	38833880	38831335
Solyc01g105860.2	Solyc01g105860.2.1	S. lycopersicum	SL2.40ch01	1	85647219	85646182
Solyc10g005420.1	Solyc10g005420.1.1	S. lycopersicum	SL2.40ch10	-1	313367	312406
Solyc01g101180.2	Solyc01g101180.2.1	S. lycopersicum	SL2.40ch01	1	82783261	82781170
Solyc01g101220.1	Solyc01g101220.1.1	S. lycopersicum	SL2.40ch01	1	82800429	82799385
Solyc01g101190.2	Solyc01g101190.2.1	S. lycopersicum	SL2.40ch01	1	82788821	82786563
Solyc06g059910.2	Solyc06g059910.2.1	S. lycopersicum	SL2.40ch06	1	34254292	34233173
Solyc01g105850.2	Solyc01g105850.2.1	S. lycopersicum	SL2.40ch01	1	85643163	85639651
Solyc08g005720.2	Solyc08g005720.2.1	S. lycopersicum	SL2.40ch08	1	586720	578243
Solyc07g052120.2	Solyc07g052120.2.1	S. lycopersicum	SL2.40ch07	-1	57989166	57988276
Solyc01g105920.2	Solyc01g105920.2.1	S. lycopersicum	SL2.40ch01	1	85719019	85716448
Solyc12g006570.1	Solyc12g006570.1.1	S. lycopersicum	SL2.40ch12	1	1072118	1067723
Solyc07g052140.2	Solyc07g052140.2.1	S. lycopersicum	SL2.40ch07	-1	57995894	57994754
Solyc02g079900.1	Solyc02g079900.1.1	S. lycopersicum	SL2.40ch02	-1	38872415	38872245
Solyc06g060180.1	Solyc06g060180.1.1	S. lycopersicum	SL2.40ch06	1	34535121	34531453
Solyc08g005670.2	Solyc08g005670.2.1	S. lycopersicum	SL2.40ch08	-1	521518	519337
Solyc06g059930.2	Solyc06g059930.2.1	S. lycopersicum	SL2.40ch06	1	34254456	34213417
Solyc03g007730.1	Solyc03g007730.1.1	S. lycopersicum	SL2.40ch03	1	2263045	2259428
Solyc01g105960.2	Solyc01g105960.2.1	S. lycopersicum	SL2.40ch01	1	85730711	85728973
Solyc05g026600.2	Solyc05g026600.2.1	S. lycopersicum	SL2.40ch05	1	42109523	42108328
gene03859-v1.0-hybrid	mrna03859.1-v1.0-hybrid	F. vesca	LG4	-1	25600793	25598294
gene23880-v1.0-hybrid	mrna23880.1-v1.0-hybrid	F. vesca	LG6	1	34053011	34044188
gene03792-v1.0-hybrid	mrna03792.1-v1.0-hybrid	F. vesca	LG6	1	32276575	32273978
gene15568-v1.0-hybrid	mrna15568.1-v1.0-hybrid	F. vesca	LG6	-1	15037474	15035193
gene18872-v1.0-hybrid	mrna18872.1-v1.0-hybrid	F. vesca	LG6	-1	6731430	6729009
gene12091-v1.0-hybrid	mrna12091.1-v1.0-hybrid	F. vesca	LG5	-1	24518679	24517868
gene09968-v1.0-hybrid	mrna09968.1-v1.0-hybrid	F. vesca	LG4	1	13538296	13537778
gene24674-v1.0-hybrid	mrna24674.1-v1.0-hybrid	F. vesca	LG5	1	114494	110011
gene15663-v1.0-hybrid	mrna15663.1-v1.0-hybrid	F. vesca	LG6	-1	14841135	14838774
gene09972-v1.0-hybrid	mrna09972.1-v1.0-hybrid	F. vesca	LG4	1	13555266	13552883
gene19690-v1.0-hybrid	mrna19690.1-v1.0-hybrid	F. vesca	LG3	-1	6459940	6457052
gene03857-v1.0-hybrid	mrna03857.1-v1.0-hybrid	F. vesca	LG4	-1	25592121	25589470
gene03249-v1.0-hybrid	mrna03249.1-v1.0-hybrid	F. vesca	LG3	1	11939449	11936977
gene12092-v1.0-hybrid	mrna12092.1-v1.0-hybrid	F. vesca	LG5	-1	24520048	24518820
gene09971-v1.0-hybrid	mrna09971.1-v1.0-hybrid	F. vesca	LG4	1	13550114	13546602
gene09977-v1.0-hybrid	mrna09977.1-v1.0-hybrid	F. vesca	LG4	1	13600123	13597125
gene10384-v1.0-hybrid	mrna10384.1-v1.0-hybrid	F. vesca	LG3	1	25721736	25721037
gene30669-v1.0-hybrid	mrna30669.1-v1.0-hybrid	F. vesca	LG3	-1	3343617	3341450
gene18934-v1.0-hybrid	mrna18934.1-v1.0-hybrid	F. vesca	LG7	-1	4142001	4137450
gene12609-v1.0-hybrid	mrna12609.1-v1.0-hybrid	F. vesca	LG7	-1	19601746	19595336
gene21560-v1.0-hybrid	mrna21560.1-v1.0-hybrid	F. vesca	LG3	1	18006303	18005749
gene19704-v1.0-hybrid	mrna19704.1-v1.0-hybrid	F. vesca	LG3	1	6533255	6531924
gene02769-v1.0-hybrid	mrna02769.1-v1.0-hybrid	F. vesca	unanchored	1	35681	34641
gene03784-v1.0-hybrid	mrna03784.1-v1.0-hybrid	F. vesca	LG4	-1	25486076	25482535
gene19699-v1.0-hybrid	mrna19699.1-v1.0-hybrid	F. vesca	LG3	-1	6508262	6504610
gene20295-v1.0-hybrid	mrna20295.1-v1.0-hybrid	F. vesca	LG2	1	14216089	14211879
gene23887-v1.0-hybrid	mrna23887.1-v1.0-hybrid	F. vesca	LG6	-1	34096784	34095637
gene12601-v1.0-hybrid	mrna12601.1-v1.0-hybrid	F. vesca	LG7	-1	19574677	19570298
gene10245-v1.0-hybrid	mrna10245.1-v1.0-hybrid	F. vesca	LG6	1	31645641	31643996
gene19489-v1.0-hybrid	mrna19489.1-v1.0-hybrid	F. vesca	LG3	1	689194	686452
gene20288-v1.0-hybrid	mrna20288.1-v1.0-hybrid	F. vesca	LG2	1	14683654	14679248
gene03282-v1.0-hybrid	mrna03282.1-v1.0-hybrid	F. vesca	LG3	-1	12132583	12123351
gene24667-v1.0-hybrid	mrna24667.1-v1.0-hybrid	F. vesca	LG5	1	76304	73811
gene23889-v1.0-hybrid	mrna23889.1-v1.0-hybrid	F. vesca	LG6	-1	34108830	34105522
gene03134-v1.0-hybrid	mrna03134.1-v1.0-hybrid	F. vesca	LG3	-1	12651359	12649969
gene27801-v1.0-hybrid	mrna27801.1-v1.0-hybrid	F. vesca	LG2	-1	14766430	14757456
gene03269-v1.0-hybrid	mrna03269.1-v1.0-hybrid	F. vesca	LG3	1	12069970	12066717
gene23886-v1.0-hybrid	mrna23886.1-v1.0-hybrid	F. vesca	LG6	-1	34095143	34092644
gene12094-v1.0-hybrid	mrna12094.1-v1.0-hybrid	F. vesca	LG5	-1	24529912	24527739
gene02063-v1.0-hybrid	mrna02063.1-v1.0-hybrid	F. vesca	LG1	1	5167709	5165338
gene03858-v1.0-hybrid	mrna03858.1-v1.0-hybrid	F. vesca	LG4	-1	25596796	25593432
gene27799-v1.0-hybrid	mrna27799.1-v1.0-hybrid	F. vesca	LG2	-1	14737406	14733133
gene03135-v1.0-hybrid	mrna03135.1-v1.0-hybrid	F. vesca	LG3	-1	12652991	12651530
gene22207-v1.0-hybrid	mrna22207.1-v1.0-hybrid	F. vesca	LG6	-1	2075498	2068091
gene14193-v1.0-hybrid	mrna14193.1-v1.0-hybrid	F. vesca	LG7	1	6518558	6516205
gene03251-v1.0-hybrid	mrna03251.1-v1.0-hybrid	F. vesca	LG3	1	11945532	11943241
gene24676-v1.0-hybrid	mrna24676.1-v1.0-hybrid	F. vesca	LG5	1	121806	120313
gene30965-v1.0-hybrid	mrna30965.1-v1.0-hybrid	F. vesca	LG1	-1	1914187	1911894
gene03782-v1.0-hybrid	mrna03782.1-v1.0-hybrid	F. vesca	LG4	-1	25469036	25467489
Thecc1EG029933	Thecc1EG029933t1	T. cacao	scaffold_6	1	25031546	25024482
Thecc1EG032806	Thecc1EG032806t1	T. cacao	scaffold_7	-1	14769855	14760413
Thecc1EG030061	Thecc1EG030061t1	T. cacao	scaffold_6	-1	25631688	25623923
Thecc1EG031134	Thecc1EG031134t1	T. cacao	scaffold_7	1	3084492	3080686
Thecc1EG016299	Thecc1EG016299t1	T. cacao	scaffold_3	1	32269812	32261550
Thecc1EG023774	Thecc1EG023774t1	T. cacao	scaffold_5	-1	18316426	18293707
Thecc1EG032777	Thecc1EG032777t2	T. cacao	scaffold_7	-1	14457944	14454221
Thecc1EG031109	Thecc1EG031109t1	T. cacao	scaffold_7	-1	2953678	2951729
Thecc1EG030070	Thecc1EG030070t1	T. cacao	scaffold_6	-1	25694438	25687867
Thecc1EG046196	Thecc1EG046196t1	T. cacao	scaffold_101	-1	21251	2058
Thecc1EG031143	Thecc1EG031143t1	T. cacao	scaffold_7	1	3173052	3159726
Thecc1EG030060	Thecc1EG030060t1	T. cacao	scaffold_6	-1	25667743	25616470
Thecc1EG031354	Thecc1EG031354t3	T. cacao	scaffold_7	1	4373396	4371570
Thecc1EG032807	Thecc1EG032807t1	T. cacao	scaffold_7	1	14780559	14769945
Thecc1EG041391	Thecc1EG041391t1	T. cacao	scaffold_9	1	37389019	37386195
Thecc1EG030066	Thecc1EG030066t1	T. cacao	scaffold_6	1	25672392	25669643
Thecc1EG031108	Thecc1EG031108t1	T. cacao	scaffold_7	-1	2951005	2944022
Thecc1EG031141	Thecc1EG031141t1	T. cacao	scaffold_7	1	3145085	3141485
Thecc1EG031140	Thecc1EG031140t1	T. cacao	scaffold_7	1	3134450	3131216
Thecc1EG016298	Thecc1EG016298t1	T. cacao	scaffold_3	1	32262967	32257804
Thecc1EG031142	Thecc1EG031142t1	T. cacao	scaffold_7	1	3168282	3146009
Thecc1EG030063	Thecc1EG030063t1	T. cacao	scaffold_6	-1	25635122	25634133
Thecc1EG029932	Thecc1EG029932t2	T. cacao	scaffold_6	1	25029645	25019577
Thecc1EG031106	Thecc1EG031106t1	T. cacao	scaffold_7	-1	2933605	2927663
Thecc1EG033540	Thecc1EG033540t1	T. cacao	scaffold_7	-1	22510833	22498459
Thecc1EG007798	Thecc1EG007798t1	T. cacao	scaffold_2	1	8995571	8993288
Thecc1EG043473	Thecc1EG043473t2	T. cacao	scaffold_10r	-1	6542578	6539895
Thecc1EG030064	Thecc1EG030064t1	T. cacao	scaffold_6	-1	25647118	25639431
Thecc1EG033537	Thecc1EG033537t1	T. cacao	scaffold_7	-1	22479042	22460868
Thecc1EG033578	Thecc1EG033578t1	T. cacao	scaffold_7	-1	22814015	22807939
Thecc1EG031137	Thecc1EG031137t1	T. cacao	scaffold_7	1	3119629	3115996
Thecc1EG032887	Thecc1EG032887t1	T. cacao	scaffold_7	1	15622445	15615791
Thecc1EG031133	Thecc1EG031133t1	T. cacao	scaffold_7	1	3080630	3069286
Thecc1EG046206	Thecc1EG046206t1	T. cacao	scaffold_115	1	670	7
Thecc1EG029935	Thecc1EG029935t1	T. cacao	scaffold_6	1	25044356	25039616
Thecc1EG001338	Thecc1EG001338t2	T. cacao	scaffold_1	-1	6599118	6596045
Thecc1EG004358	Thecc1EG004358t1	T. cacao	scaffold_1	-1	31182808	31164498
Thecc1EG031741	Thecc1EG031741t1	T. cacao	scaffold_7	1	6600966	6580433
Thecc1EG031107	Thecc1EG031107t1	T. cacao	scaffold_7	-1	2937366	2934850
Thecc1EG046273	Thecc1EG046273t1	T. cacao	scaffold_196	1	8679	5464
Migut.A00381	Migut.A00381.2	M. guttatus	scaffold_1	1	1989672	1985311
Migut.A00365	Migut.A00365.1	M. guttatus	scaffold_1	-1	1858358	1853875
Migut.E01185	Migut.E01185.1	M. guttatus	scaffold_5	-1	14991586	14987397
Migut.H01136	Migut.H01136.1	M. guttatus	scaffold_8	-1	11088068	11083461
Migut.N00346	Migut.N00346.1	M. guttatus	scaffold_14	1	1645518	1640144
Migut.B00555	Migut.B00555.1	M. guttatus	scaffold_2	-1	2681552	2678246
Migut.A00370	Migut.A00370.1	M. guttatus	scaffold_1	1	1893450	1889843
Migut.M01255	Migut.M01255.1	M. guttatus	scaffold_13	1	17658026	17655798
Migut.A00368	Migut.A00368.1	M. guttatus	scaffold_1	1	1875919	1872747
Migut.A00350	Migut.A00350.1	M. guttatus	scaffold_1	-1	1787944	1785404
Migut.E01186	Migut.E01186.1	M. guttatus	scaffold_5	1	15024252	15020840
Migut.M01825	Migut.M01825.1	M. guttatus	scaffold_13	1	20313624	20311043
Migut.H01543	Migut.H01543.1	M. guttatus	scaffold_8	-1	16629727	16627165
Migut.A00366	Migut.A00366.2	M. guttatus	scaffold_1	-1	1862487	1858788
Migut.A00339	Migut.A00339.1	M. guttatus	scaffold_1	-1	1709859	1706394
Migut.M01257	Migut.M01257.1	M. guttatus	scaffold_13	1	17665829	17663606
Migut.A00377	Migut.A00377.1	M. guttatus	scaffold_1	1	1965370	1960972
Migut.M01251	Migut.M01251.1	M. guttatus	scaffold_13	1	17637311	17635126
Migut.B00553	Migut.B00553.3	M. guttatus	scaffold_2	-1	2660990	2658454
Migut.M01506	Migut.M01506.1	M. guttatus	scaffold_13	1	18733756	18725353
Migut.D00809	Migut.D00809.1	M. guttatus	scaffold_4	1	3900592	3897974
Migut.M01253	Migut.M01253.1	M. guttatus	scaffold_13	1	17646415	17644268
Migut.N00345	Migut.N00345.1	M. guttatus	scaffold_14	1	1635892	1633804
Migut.N02050	Migut.N02050.1	M. guttatus	scaffold_14	-1	17850154	17846019
Migut.F01129	Migut.F01129.1	M. guttatus	scaffold_6	1	5502958	5500370
Migut.A00369	Migut.A00369.1	M. guttatus	scaffold_1	1	1884824	1881661
Migut.N02330	Migut.N02330.1	M. guttatus	scaffold_14	-1	20819109	20816609
Migut.E00821	Migut.E00821.1	M. guttatus	scaffold_5	1	6302819	6301575
Migut.A01036	Migut.A01036.1	M. guttatus	scaffold_1	1	7693139	7690939
Migut.N02048	Migut.N02048.1	M. guttatus	scaffold_14	-1	17815372	17810860
Migut.A00373	Migut.A00373.1	M. guttatus	scaffold_1	1	1926681	1925133
Migut.A00379	Migut.A00379.1	M. guttatus	scaffold_1	1	1976898	1974368
Migut.G00728	Migut.G00728.1	M. guttatus	scaffold_7	-1	5195849	5192229
Migut.D00598	Migut.D00598.1	M. guttatus	scaffold_4	-1	2916336	2914282
Migut.E00766	Migut.E00766.1	M. guttatus	scaffold_5	-1	5115878	5112419
Migut.A00341	Migut.A00341.1	M. guttatus	scaffold_1	-1	1722463	1719242
Migut.G00723	Migut.G00723.1	M. guttatus	scaffold_7	1	5107083	5102003
Migut.A00316	Migut.A00316.1	M. guttatus	scaffold_1	1	1601642	1599293
Migut.G00720	Migut.G00720.1	M. guttatus	scaffold_7	1	5046630	5041794
Migut.D01550	Migut.D01550.1	M. guttatus	scaffold_4	1	10153160	10150545
Migut.D00306	Migut.D00306.1	M. guttatus	scaffold_4	1	1390675	1381967
Migut.H01545	Migut.H01545.1	M. guttatus	scaffold_8	-1	16646840	16645824
Migut.N02049	Migut.N02049.1	M. guttatus	scaffold_14	-1	17835433	17828482
Migut.B00554	Migut.B00554.1	M. guttatus	scaffold_2	1	2677648	2673341
Migut.E00897	Migut.E00897.1	M. guttatus	scaffold_5	1	9342276	9334679
Migut.G00724	Migut.G00724.1	M. guttatus	scaffold_7	1	5155275	5151279
Migut.A00367	Migut.A00367.1	M. guttatus	scaffold_1	-1	1866835	1863055
Migut.H01081	Migut.H01081.1	M. guttatus	scaffold_8	1	9161073	9156306
Migut.H01541	Migut.H01541.1	M. guttatus	scaffold_8	-1	16610404	16607839
Migut.M01259	Migut.M01259.1	M. guttatus	scaffold_13	-1	17673809	17671437
Migut.G00665	Migut.G00665.1	M. guttatus	scaffold_7	1	4629889	4629482
Migut.A00372	Migut.A00372.1	M. guttatus	scaffold_1	1	1913336	1911990
Migut.A00345	Migut.A00345.1	M. guttatus	scaffold_1	-1	1741518	1737024
Migut.D01289	Migut.D01289.1	M. guttatus	scaffold_4	1	7147493	7141881
Migut.E01684	Migut.E01684.1	M. guttatus	scaffold_5	-1	21616954	21610832
Migut.I00337	Migut.I00337.1	M. guttatus	scaffold_9	-1	5911922	5905561
Cagra.0007s0001	Cagra.0007s0001.1	C. grandiflora	Scaffold7	-1	1000	368
Cagra.0026s0064	Cagra.0026s0064.1	C. grandiflora	Scaffold26	1	276558	274235
Cagra.0645s0016	Cagra.0645s0016.1	C. grandiflora	Scaffold645	1	52313	50381
Cagra.1562s0002	Cagra.1562s0002.1	C. grandiflora	Scaffold1562	1	7693	5142
Cagra.2793s0006	Cagra.2793s0006.1	C. grandiflora	Scaffold2793	-1	18683	16010
Cagra.0645s0018	Cagra.0645s0018.1	C. grandiflora	Scaffold645	1	63901	63246
Cagra.0812s0028	Cagra.0812s0028.1	C. grandiflora	Scaffold812	-1	134587	131133
Cagra.4235s0001	Cagra.4235s0001.1	C. grandiflora	Scaffold4235	-1	2590	2
Cagra.0167s0006	Cagra.0167s0006.1	C. grandiflora	Scaffold167	1	31084	27511
Cagra.0812s0027	Cagra.0812s0027.1	C. grandiflora	Scaffold812	-1	129877	126906
Cagra.15463s0002	Cagra.15463s0002.1	C. grandiflora	Scaffold15463	1	4300	1657
Cagra.9457s0001	Cagra.9457s0001.1	C. grandiflora	Scaffold9457	1	4392	1611
Cagra.1725s0020	Cagra.1725s0020.1	C. grandiflora	Scaffold1725	1	84184	79861
Cagra.14813s0004	Cagra.14813s0004.1	C. grandiflora	Scaffold14813	1	12400	9581
Cagra.0086s0016	Cagra.0086s0016.1	C. grandiflora	Scaffold86	-1	51436	49222
Cagra.2564s0001	Cagra.2564s0001.1	C. grandiflora	Scaffold2564	1	2540	93
Cagra.26575s0001	Cagra.26575s0001.1	C. grandiflora	Scaffold26575	-1	3434	1790
Cagra.8967s0012	Cagra.8967s0012.1	C. grandiflora	Scaffold8967	1	49751	43094
Cagra.1961s0007	Cagra.1961s0007.1	C. grandiflora	Scaffold1961	-1	27160	24503
Cagra.4111s0001	Cagra.4111s0001.1	C. grandiflora	Scaffold4111	-1	3617	145
Cagra.2213s0003	Cagra.2213s0003.1	C. grandiflora	Scaffold2213	1	22424	16813
Cagra.1562s0001	Cagra.1562s0001.1	C. grandiflora	Scaffold1562	1	4945	2180
Cagra.0013s0001	Cagra.0013s0001.1	C. grandiflora	Scaffold13	1	2438	75
Cagra.14813s0005	Cagra.14813s0005.1	C. grandiflora	Scaffold14813	1	16615	13841
Cagra.2213s0002	Cagra.2213s0002.1	C. grandiflora	Scaffold2213	1	11020	6289
Pavir.J21764	Pavir.J21764.1	P. virgatum	contig237155	-1	1085	454
Pavir.Ib01662	Pavir.Ib01662.1	P. virgatum	Chr09b	-1	18349694	18345363
Pavir.Fb00599	Pavir.Fb00599.1	P. virgatum	Chr06b	1	11919152	11918532
Pavir.J29738	Pavir.J29738.1	P. virgatum	contig343035	1	1299	500
Pavir.Ia03645	Pavir.Ia03645.1	P. virgatum	Chr09a	-1	70669420	70663882
Pavir.J15571	Pavir.J15571.1	P. virgatum	contig174568	1	1907	1257
Pavir.Aa01780	Pavir.Aa01780.1	P. virgatum	Chr01a	1	23762627	23757618
Pavir.Fb00965	Pavir.Fb00965.1	P. virgatum	Chr06b	-1	22712879	22703639
Pavir.Fb00463	Pavir.Fb00463.1	P. virgatum	Chr06b	1	9525837	9522657
Pavir.Bb00813	Pavir.Bb00813.1	P. virgatum	Chr02b	1	13135368	13131307
Pavir.J25935	Pavir.J25935.1	P. virgatum	contig287077	-1	1582	290
Pavir.J27464	Pavir.J27464.1	P. virgatum	contig308932	-1	1265	410
Pavir.J22489	Pavir.J22489.1	P. virgatum	contig24515	1	1297	514
Pavir.J05187	Pavir.J05187.1	P. virgatum	contig07753	1	6010	3494
Pavir.Ia03687	Pavir.Ia03687.1	P. virgatum	Chr09a	-1	71172503	71166830
Pavir.J40813	Pavir.J40813.1	P. virgatum	contig97127	-1	3681	1448
Pavir.Ia00125	Pavir.Ia00125.1	P. virgatum	Chr09a	-1	1109578	1106534
Pavir.J19243	Pavir.J19243.1	P. virgatum	contig20979	1	7767	2836
Pavir.J39000	Pavir.J39000.1	P. virgatum	contig80604	-1	2072	599
Pavir.Ib01663	Pavir.Ib01663.1	P. virgatum	Chr09b	1	18365037	18362495
Pavir.Ab00216	Pavir.Ab00216.1	P. virgatum	Chr01b	1	2741373	2740437
Pavir.Cb00640	Pavir.Cb00640.1	P. virgatum	Chr03b	-1	11842935	11842297
Pavir.J17343	Pavir.J17343.1	P. virgatum	contig191297	1	2345	34
Pavir.Ba02560	Pavir.Ba02560.1	P. virgatum	Chr02a	1	40155094	40151697
Pavir.Ea03716	Pavir.Ea03716.1	P. virgatum	Chr05a	-1	59813270	59809403
Pavir.J39767	Pavir.J39767.1	P. virgatum	contig86930	1	2605	109
Pavir.J07740	Pavir.J07740.1	P. virgatum	contig111794	-1	3420	35
Pavir.Ba03294	Pavir.Ba03294.1	P. virgatum	Chr02a	1	67479698	67476819
Pavir.J29499	Pavir.J29499.1	P. virgatum	contig339376	1	1282	2
Pavir.Ca02320	Pavir.Ca02320.1	P. virgatum	Chr03a	-1	39371795	39367561
Pavir.J30634	Pavir.J30634.1	P. virgatum	contig35825	1	4932	2045
Pavir.J00403	Pavir.J00403.1	P. virgatum	contig00365	1	11007	7273
Pavir.J07258	Pavir.J07258.1	P. virgatum	contig108263	1	3344	1763
Pavir.J18504	Pavir.J18504.1	P. virgatum	contig202511	1	1939	961
Pavir.J28675	Pavir.J28675.1	P. virgatum	contig326262	1	1379	584
Pavir.J29919	Pavir.J29919.3	P. virgatum	contig34599	1	6937	3943
Pavir.Fb02193	Pavir.Fb02193.1	P. virgatum	Chr06b	1	54091095	54086866
Pavir.Ab02062	Pavir.Ab02062.1	P. virgatum	Chr01b	-1	39760008	39755051
Pavir.Cb00641	Pavir.Cb00641.1	P. virgatum	Chr03b	-1	11905150	11903284
Pavir.Fb00465	Pavir.Fb00465.2	P. virgatum	Chr06b	1	9538507	9534293
Pavir.Ia03736	Pavir.Ia03736.4	P. virgatum	Chr09a	-1	71547464	71544588
Pavir.J19639	Pavir.J19639.1	P. virgatum	contig213939	1	2121	212
Pavir.J40330	Pavir.J40330.1	P. virgatum	contig92229	1	3708	1
Pavir.Ia03209	Pavir.Ia03209.1	P. virgatum	Chr09a	-1	64994296	64989646
Pavir.J19215	Pavir.J19215.1	P. virgatum	contig209458	1	2161	1607
Pavir.J12835	Pavir.J12835.1	P. virgatum	contig150402	1	1327	587
Pavir.Aa01604	Pavir.Aa01604.1	P. virgatum	Chr01a	-1	21404603	21401786
Pavir.Ca00610	Pavir.Ca00610.1	P. virgatum	Chr03a	-1	7478954	7475869
Pavir.J11559	Pavir.J11559.1	P. virgatum	contig140389	1	2211	354
Pavir.J23843	Pavir.J23843.1	P. virgatum	contig260827	1	1305	188
Pavir.Fb00285	Pavir.Fb00285.1	P. virgatum	Chr06b	-1	5525313	5522257
Pavir.J35700	Pavir.J35700.2	P. virgatum	contig54807	-1	3064	1
Pavir.Ab02115	Pavir.Ab02115.1	P. virgatum	Chr01b	1	40577056	40571823
Pavir.Ab01565	Pavir.Ab01565.1	P. virgatum	Chr01b	-1	27913288	27910041
Pavir.Cb00653	Pavir.Cb00653.2	P. virgatum	Chr03b	-1	12223830	12221775
Pavir.Aa02320	Pavir.Aa02320.1	P. virgatum	Chr01a	-1	42741831	42734320
Pavir.Ab00218	Pavir.Ab00218.1	P. virgatum	Chr01b	1	2759512	2754309
Pavir.Ib01198	Pavir.Ib01198.1	P. virgatum	Chr09b	1	12605401	12603921
Pavir.Ca02310	Pavir.Ca02310.1	P. virgatum	Chr03a	-1	39206960	39205868
Pavir.Cb00920	Pavir.Cb00920.1	P. virgatum	Chr03b	1	19725484	19721200
Pavir.J12201	Pavir.J12201.1	P. virgatum	contig145138	1	1668	603
Pavir.Ga00477	Pavir.Ga00477.1	P. virgatum	Chr07a	-1	5480448	5475270
Pavir.Ca01711	Pavir.Ca01711.1	P. virgatum	Chr03a	1	23230217	23228909
Pavir.Aa01890	Pavir.Aa01890.1	P. virgatum	Chr01a	-1	28595740	28590466
Pavir.Ab01995	Pavir.Ab01995.1	P. virgatum	Chr01b	-1	38733174	38729740
Pavir.Hb00121	Pavir.Hb00121.1	P. virgatum	Chr08b	1	2440718	2437965
Pavir.J11635	Pavir.J11635.1	P. virgatum	contig140947	-1	2390	713
Pavir.Ab02169	Pavir.Ab02169.1	P. virgatum	Chr01b	1	42261488	42256543
Pavir.Gb01823	Pavir.Gb01823.1	P. virgatum	Chr07b	1	24268834	24264687
Pavir.Aa01589	Pavir.Aa01589.1	P. virgatum	Chr01a	-1	21036356	21032321
Pavir.J25031	Pavir.J25031.1	P. virgatum	contig275515	1	1665	131
Pavir.Ea01368	Pavir.Ea01368.1	P. virgatum	Chr05a	-1	20096958	20092199
Pavir.J08468	Pavir.J08468.1	P. virgatum	contig117015	-1	2043	156
Pavir.J17114	Pavir.J17114.1	P. virgatum	contig189097	-1	2303	55
Pavir.J03202	Pavir.J03202.1	P. virgatum	contig04030	-1	15460	11501
Pavir.Ia03329	Pavir.Ia03329.1	P. virgatum	Chr09a	1	66464621	66461884
Pavir.J24002	Pavir.J24002.2	P. virgatum	contig26267	-1	5192	2502
Pavir.Fb02198	Pavir.Fb02198.1	P. virgatum	Chr06b	1	54135363	54132099
Pavir.J25329	Pavir.J25329.1	P. virgatum	contig279593	1	1654	3
Pavir.Ia02017	Pavir.Ia02017.3	P. virgatum	Chr09a	1	28262304	28252871
Pavir.Ia01468	Pavir.Ia01468.1	P. virgatum	Chr09a	1	16386974	16385781
Pavir.J39684	Pavir.J39684.1	P. virgatum	contig86292	-1	3986	1077
Pavir.J16954	Pavir.J16954.3	P. virgatum	contig18748	1	6962	3325
Pavir.Ib01646	Pavir.Ib01646.1	P. virgatum	Chr09b	1	17980649	17973261
Pavir.Fb00067	Pavir.Fb00067.1	P. virgatum	Chr06b	-1	1962110	1960366
Pavir.Fb00446	Pavir.Fb00446.1	P. virgatum	Chr06b	1	9036856	9036566
Pavir.Ib03263	Pavir.Ib03263.2	P. virgatum	Chr09b	-1	53084759	53076192
Pavir.J09798	Pavir.J09798.3	P. virgatum	contig12650	1	8016	3045
Pavir.Ca02275	Pavir.Ca02275.2	P. virgatum	Chr03a	-1	38118725	38115927
Pavir.J19037	Pavir.J19037.1	P. virgatum	contig207596	-1	2165	17
Pavir.J38846	Pavir.J38846.4	P. virgatum	contig79237	1	4033	2042
Pavir.J31410	Pavir.J31410.1	P. virgatum	contig371918	-1	1151	121
Pavir.J29472	Pavir.J29472.1	P. virgatum	contig33898	1	5800	723
Pavir.Ab01960	Pavir.Ab01960.1	P. virgatum	Chr01b	-1	38010787	38004018
Pavir.Ab01368	Pavir.Ab01368.2	P. virgatum	Chr01b	-1	21977086	21974283
Pavir.Fb01576	Pavir.Fb01576.1	P. virgatum	Chr06b	1	43451537	43447362
Pavir.Aa03458	Pavir.Aa03458.1	P. virgatum	Chr01a	-1	70050150	70047340
Pavir.Ca02319	Pavir.Ca02319.1	P. virgatum	Chr03a	-1	39365070	39360151
Pavir.J28227	Pavir.J28227.1	P. virgatum	contig319797	-1	982	192
Pavir.Ga00475	Pavir.Ga00475.2	P. virgatum	Chr07a	-1	5455094	5449321
Pavir.Ib03882	Pavir.Ib03882.6	P. virgatum	Chr09b	-1	62057747	62055641
Pavir.J31820	Pavir.J31820.1	P. virgatum	contig378692	1	1098	228
Pavir.Fa01982	Pavir.Fa01982.1	P. virgatum	Chr06a	1	45531704	45527821
Pavir.J37808	Pavir.J37808.2	P. virgatum	contig70885	1	3819	3
Pavir.Cb00695	Pavir.Cb00695.1	P. virgatum	Chr03b	-1	14095615	14089612
Pavir.Ia03689	Pavir.Ia03689.1	P. virgatum	Chr09a	-1	71179436	71175902
Pavir.Cb01024	Pavir.Cb01024.1	P. virgatum	Chr03b	-1	21827608	21822554
Pavir.Bb00304	Pavir.Bb00304.1	P. virgatum	Chr02b	1	4853420	4852713
Pavir.Fb00291	Pavir.Fb00291.1	P. virgatum	Chr06b	-1	5846222	5843426
Pavir.Ib01731	Pavir.Ib01731.1	P. virgatum	Chr09b	-1	18869422	18866554
Pavir.J22030	Pavir.J22030.1	P. virgatum	contig23984	1	1910	99
Pavir.J28683	Pavir.J28683.1	P. virgatum	contig326428	1	1181	441
Pavir.J19916	Pavir.J19916.2	P. virgatum	contig21681	-1	6630	4308
Pavir.J37512	Pavir.J37512.1	P. virgatum	contig68540	-1	1221	104
Pavir.Fb00466	Pavir.Fb00466.1	P. virgatum	Chr06b	1	9566179	9558331
Pavir.Aa02001	Pavir.Aa02001.3	P. virgatum	Chr01a	-1	31844482	31834858
Glyma.12G197500	Glyma.12G197500.1	G. max	Chr12	1	35874097	35869162
Glyma.08G163900	Glyma.08G163900.5	G. max	Chr08	1	12908991	12902626
Glyma.12G102000	Glyma.12G102000.1	G. max	Chr12	1	9048807	9043335
Glyma.08G061600	Glyma.08G061600.1	G. max	Chr08	-1	4754299	4751073
Glyma.20G248300	Glyma.20G248300.1	G. max	Chr20	1	47755022	47752688
Glyma.13G321100	Glyma.13G321100.2	G. max	Chr13	-1	41543961	41540417
Glyma.13G250400	Glyma.13G250400.2	G. max	Chr13	-1	35794048	35790067
Glyma.12G138600	Glyma.12G138600.1	G. max	Chr12	1	16690007	16685179
Glyma.13G304700	Glyma.13G304700.1	G. max	Chr13	1	40161491	40159804
Glyma.13G285200	Glyma.13G285200.1	G. max	Chr13	-1	38614182	38611053
Glyma.06G291800	Glyma.06G291800.1	G. max	Chr06	-1	48047197	48044194
Glyma.07G192800	Glyma.07G192800.1	G. max	Chr07	-1	36066134	36063174
Glyma.12G138800	Glyma.12G138800.3	G. max	Chr12	1	16741923	16737709
Glyma.20G074400	Glyma.20G074400.1	G. max	Chr20	1	26720775	26716997
Glyma.03G154400	Glyma.03G154400.1	G. max	Chr03	1	36958622	36951470
Glyma.12G197400	Glyma.12G197400.1	G. max	Chr12	1	35858237	35854108
Glyma.03G154700	Glyma.03G154700.1	G. max	Chr03	1	37001866	36991752
Glyma.12G140600	Glyma.12G140600.1	G. max	Chr12	-1	17399822	17392330
Glyma.07G187600	Glyma.07G187600.1	G. max	Chr07	1	35506056	35502527
Glyma.12G101700	Glyma.12G101700.1	G. max	Chr12	1	8985722	8981011
Glyma.U032900	Glyma.U032900.1	G. max	scaffold_311	1	2723	1110
Glyma.12G138100	Glyma.12G138100.1	G. max	Chr12	1	16517078	16508960
Glyma.13G304800	Glyma.13G304800.1	G. max	Chr13	1	40162729	40161768
Glyma.07G187700	Glyma.07G187700.1	G. max	Chr07	1	35536600	35531689
Glyma.13G304600	Glyma.13G304600.1	G. max	Chr13	1	40157401	40155003
Glyma.13G304500	Glyma.13G304500.1	G. max	Chr13	-1	40145370	40139731
Glyma.12G216200	Glyma.12G216200.1	G. max	Chr12	1	37543933	37539187
Glyma.12G179500	Glyma.12G179500.1	G. max	Chr12	1	33980896	33977725
Glyma.10G297200	Glyma.10G297200.1	G. max	Chr10	1	51408418	51407333
Glyma.15G263300	Glyma.15G263300.1	G. max	Chr15	-1	49645729	49639951
Glyma.13G285100	Glyma.13G285100.1	G. max	Chr13	-1	38609427	38608138
Glyma.13G183600	Glyma.13G183600.3	G. max	Chr13	1	29722406	29717392
Glyma.19G157000	Glyma.19G157000.1	G. max	Chr19	1	41774894	41763650
Glyma.06G302200	Glyma.06G302200.2	G. max	Chr06	-1	49132358	49127198
Glyma.19G156800	Glyma.19G156800.1	G. max	Chr19	1	41730894	41726564
Glyma.09G122500	Glyma.09G122500.1	G. max	Chr09	-1	29427117	29418943
Brara.I01686	Brara.I01686.1	B. rapa	A09	-1	11486644	11480940
Brara.A01862	Brara.A01862.1	B. rapa	A01	-1	10653792	10650256
Brara.G03667	Brara.G03667.1	B. rapa	A07	1	27094394	27090405
Brara.K00917	Brara.K00917.1	B. rapa	Scaffold31467	1	319954	315662
Brara.J00933	Brara.J00933.1	B. rapa	A10	1	9288908	9286049
Brara.K01797	Brara.K01797.1	B. rapa	Scaffold87669	-1	430507	423003
Brara.B02791	Brara.B02791.1	B. rapa	A02	1	21756668	21753698
Brara.I01514	Brara.I01514.1	B. rapa	A09	-1	9796055	9788967
Brara.C02651	Brara.C02651.1	B. rapa	A03	1	13432510	13429159
Brara.C04261	Brara.C04261.1	B. rapa	A03	-1	22450963	22448486
Brara.D00967	Brara.D00967.2	B. rapa	A04	1	9112608	9109478
Brara.K01719	Brara.K01719.1	B. rapa	Scaffold85645	-1	229485	216456
Brara.K01795	Brara.K01795.1	B. rapa	Scaffold87669	-1	409832	404600
Brara.H00876	Brara.H00876.1	B. rapa	A08	1	10818400	10813971
Brara.A01099	Brara.A01099.1	B. rapa	A01	-1	5839401	5837004
Brara.A03186	Brara.A03186.1	B. rapa	A01	1	26659813	26657047
Brara.K00278	Brara.K00278.1	B. rapa	Scaffold14072	-1	799231	793311
Brara.F02619	Brara.F02619.1	B. rapa	A06	1	21733936	21731692
Brara.J01171	Brara.J01171.1	B. rapa	A10	-1	11100723	11095205
Brara.I01892	Brara.I01892.3	B. rapa	A09	-1	13620457	13615614
Brara.F03317	Brara.F03317.1	B. rapa	A06	-1	25909414	25906028
Brara.C03529	Brara.C03529.1	B. rapa	A03	-1	17962945	17958558
Brara.C02792	Brara.C02792.1	B. rapa	A03	1	14327547	14313092
Brara.C02485	Brara.C02485.1	B. rapa	A03	-1	12530512	12521242
Brara.K00307	Brara.K00307.1	B. rapa	Scaffold14204	-1	17305	13692
Brara.H01002	Brara.H01002.1	B. rapa	A08	1	11960411	11955571
Brara.I00662	Brara.I00662.1	B. rapa	A09	-1	3694696	3692958
Brara.C03531	Brara.C03531.1	B. rapa	A03	-1	17968037	17965730
Brara.J01717	Brara.J01717.1	B. rapa	A10	1	14401121	14398695
Brara.F03314	Brara.F03314.1	B. rapa	A06	-1	25882440	25877441
Brara.F03315	Brara.F03315.1	B. rapa	A06	-1	25896790	25893415
Brara.I00186	Brara.I00186.1	B. rapa	A09	-1	1047217	1039511
Brara.H01040	Brara.H01040.1	B. rapa	A08	1	12266704	12263357
GRMZM2G061016	GRMZM2G061016_T01	Z. mays	4	1	238855037	238853764
GRMZM2G046615	GRMZM2G046615_T01	Z. mays	5	-1	71295610	71292782
GRMZM2G084496	GRMZM2G084496_T02	Z. mays	10	-1	69367202	69364693
GRMZM2G049538	GRMZM2G049538_T01	Z. mays	2	1	10611664	10602967
GRMZM2G390124	GRMZM2G390124_T01	Z. mays	7	1	986843	985761
GRMZM2G127336	GRMZM2G127336_T01	Z. mays	10	-1	57664789	57658111
GRMZM2G309126	GRMZM2G309126_T01	Z. mays	10	-1	83098808	83097225
GRMZM2G319445	GRMZM2G319445_T01	Z. mays	2	-1	111987217	111984822
GRMZM2G117319	GRMZM2G117319_T01	Z. mays	10	-1	74026069	74022933
GRMZM2G127087	GRMZM2G127087_T01	Z. mays	10	-1	55765958	55762825
GRMZM2G465812	GRMZM2G465812_T01	Z. mays	10	-1	73851474	73850131
GRMZM2G391312	GRMZM2G391312_T02	Z. mays	4	-1	53286061	53284808
GRMZM2G108609	GRMZM2G108609_T02	Z. mays	2	-1	97614018	97551868
GRMZM2G016922	GRMZM2G016922_T01	Z. mays	1	1	237115584	237109339
GRMZM2G038153	GRMZM2G038153_T01	Z. mays	1	1	61021281	61014839
GRMZM2G064406	GRMZM2G064406_T01	Z. mays	5	1	71413111	71410033
AC218998.2_FG011	AC218998.2_FGT011	Z. mays	4	1	6022307	6018555
GRMZM2G038340	GRMZM2G038340_T01	Z. mays	10	-1	67535209	67532101
GRMZM2G150637	GRMZM2G150637_T01	Z. mays	10	1	74562582	74561454
GRMZM2G445854	GRMZM2G445854_T01	Z. mays	4	1	5964861	5960251
AC205502.4_FG004	AC205502.4_FGT004	Z. mays	1	-1	59471783	59469284
AC217050.4_FG007	AC217050.4_FGT007	Z. mays	1	-1	214943430	214936884
GRMZM2G061023	GRMZM2G061023_T04	Z. mays	4	-1	238852377	238839589
GRMZM2G016254	GRMZM2G016254_T02	Z. mays	10	-1	83111007	83108498
GRMZM2G093526	GRMZM2G093526_T01	Z. mays	2	1	10578571	10574515
GRMZM2G030583	GRMZM2G030583_T01	Z. mays	6	1	107483274	107478552
GRMZM2G093603	GRMZM2G093603_T01	Z. mays	2	-1	10567539	10562532
GRMZM2G081554	GRMZM2G081554_T06	Z. mays	1	1	241284721	241277428
GRMZM2G179092	GRMZM2G179092_T01	Z. mays	10	-1	74492309	74488739
GRMZM2G028306	GRMZM2G028306_T01	Z. mays	10	-1	55908821	55906052
GRMZM2G074309	GRMZM2G074309_T02	Z. mays	10	-1	74251874	74250123
GRMZM2G010356	GRMZM2G010356_T01	Z. mays	2	1	113214535	113211755
GRMZM2G451187	GRMZM2G451187_T01	Z. mays	6	1	39359438	39356547
GRMZM2G044481	GRMZM2G044481_T01	Z. mays	1	1	79714961	79711199
GRMZM2G177098	GRMZM2G177098_T02	Z. mays	9	1	11754981	11750648
AC214360.3_FG001	AC214360.3_FGT001	Z. mays	3	-1	110204076	110200299
Medtr4g048460	Medtr4g048460.1	M. truncatula	chr4	1	17183882	17178708
Medtr5g073260	Medtr5g073260.1	M. truncatula	chr5	1	31201796	31198079
Medtr7g010710	Medtr7g010710.1	M. truncatula	chr7	1	2688043	2683537
Medtr5g094620	Medtr5g094620.1	M. truncatula	chr5	-1	41352813	41349265
Medtr2g064295	Medtr2g064295.1	M. truncatula	chr2	1	27238876	27232963
Medtr3g052120	Medtr3g052120.1	M. truncatula	chr3	-1	20618756	20615025
Medtr7g011770	Medtr7g011770.1	M. truncatula	chr7	1	3236744	3224841
Medtr6g039440	Medtr6g039440.1	M. truncatula	chr6	-1	14268159	14264699
Medtr2g089130	Medtr2g089130.1	M. truncatula	chr2	1	37628212	37623978
Medtr3g063140	Medtr3g063140.1	M. truncatula	chr3	-1	28575448	28573093
Medtr7g057340	Medtr7g057340.1	M. truncatula	chr7	-1	20603976	20602681
Medtr4g092010	Medtr4g092010.1	M. truncatula	chr4	-1	36511048	36507752
Medtr3g063170	Medtr3g063170.1	M. truncatula	chr3	-1	28586674	28584196
Medtr2g081980	Medtr2g081980.1	M. truncatula	chr2	-1	34451848	34448327
Medtr5g073200	Medtr5g073200.1	M. truncatula	chr5	1	31162070	31158032
Medtr4g045810	Medtr4g045810.1	M. truncatula	chr4	-1	15729347	15723303
Medtr5g094530	Medtr5g094530.1	M. truncatula	chr5	-1	41318580	41317737
Medtr3g465090	Medtr3g465090.1	M. truncatula	chr3	-1	26316440	26314240
Medtr6g008560	Medtr6g008560.2	M. truncatula	chr6	1	2329136	2325561
Medtr0534s0030	Medtr0534s0030.1	M. truncatula	scaffold0534	1	9306	9004
Medtr4g081460	Medtr4g081460.1	M. truncatula	chr4	1	31605138	31602231
Medtr3g063120	Medtr3g063120.1	M. truncatula	chr3	-1	28568344	28566348
Medtr5g030050	Medtr5g030050.1	M. truncatula	chr5	-1	12635971	12633856
Medtr8g057020	Medtr8g057020.1	M. truncatula	chr8	1	18845710	18839169
Medtr7g011663	Medtr7g011663.1	M. truncatula	chr7	-1	3186380	3175131
Medtr2g012900	Medtr2g012900.1	M. truncatula	chr2	-1	3375571	3367485
Medtr7g057390	Medtr7g057390.1	M. truncatula	chr7	-1	20622452	20621715
Medtr3g464190	Medtr3g464190.1	M. truncatula	chr3	1	25794639	25791561
Medtr6g065040	Medtr6g065040.1	M. truncatula	chr6	1	24080906	24079256
Medtr4g092020	Medtr4g092020.1	M. truncatula	chr4	-1	36525097	36522161
Medtr8g007515	Medtr8g007515.1	M. truncatula	chr8	-1	1595877	1593064
Medtr6g064980	Medtr6g064980.1	M. truncatula	chr6	-1	24072032	24069785
Medtr3g058160	Medtr3g058160.3	M. truncatula	chr3	-1	23003942	22998429
Medtr2g082050	Medtr2g082050.1	M. truncatula	chr2	-1	34475772	34473605
Medtr2g012870	Medtr2g012870.1	M. truncatula	chr2	-1	3350165	3342994
Medtr4g019550	Medtr4g019550.1	M. truncatula	chr4	1	6132458	6128097
Medtr2g089120	Medtr2g089120.1	M. truncatula	chr2	1	37620144	37615391
Medtr2g010960	Medtr2g010960.1	M. truncatula	chr2	1	2603572	2600418
Medtr1g050430	Medtr1g050430.1	M. truncatula	chr1	1	19852042	19850656
Medtr7g094970	Medtr7g094970.1	M. truncatula	chr7	1	37961895	37957667
Medtr3g034810	Medtr3g034810.1	M. truncatula	chr3	1	11911730	11911132
Medtr7g050990	Medtr7g050990.1	M. truncatula	chr7	-1	17829358	17824724
Medtr2g065450	Medtr2g065450.1	M. truncatula	chr2	-1	27447459	27443342
Medtr2g082010	Medtr2g082010.1	M. truncatula	chr2	-1	34462924	34459560
Medtr2g064425	Medtr2g064425.3	M. truncatula	chr2	-1	27329934	27325317
Medtr3g063160	Medtr3g063160.1	M. truncatula	chr3	-1	28580412	28579254
Medtr5g062230	Medtr5g062230.1	M. truncatula	chr5	1	25835083	25831778
Medtr2g082060	Medtr2g082060.1	M. truncatula	chr2	-1	34488466	34483691
Spipo0G0064100	Spipo0G0064100	S. polyrhiza	pseudo0	-1	4977258	4974986
Spipo7G0006200	Spipo7G0006200	S. polyrhiza	pseudo7	-1	462936	459814
Spipo7G0008400	Spipo7G0008400	S. polyrhiza	pseudo7	-1	682429	678585
Spipo7G0014800	Spipo7G0014800	S. polyrhiza	pseudo7	-1	1168353	1163015
Spipo0G0063600	Spipo0G0063600	S. polyrhiza	pseudo0	1	4927146	4926452
Spipo0G0097300	Spipo0G0097300	S. polyrhiza	pseudo0	1	7004664	7004377
Spipo7G0008100	Spipo7G0008100	S. polyrhiza	pseudo7	-1	648440	647742
Spipo5G0016300	Spipo5G0016300	S. polyrhiza	pseudo5	-1	1097621	1091587
Spipo1G0017700	Spipo1G0017700	S. polyrhiza	pseudo1	-1	1139903	1137085
Spipo7G0005600	Spipo7G0005600	S. polyrhiza	pseudo7	-1	434468	430507
Spipo0G0176000	Spipo0G0176000	S. polyrhiza	pseudo0	-1	11081739	11079917
Spipo7G0026600	Spipo7G0026600	S. polyrhiza	pseudo7	-1	2426991	2420128
evm_27.TU.AmTr_v1.0_scaffold00017.276	evm_27.model.AmTr_v1.0_scaffold00017.276	A. trichopoda	AmTr_v1.0_scaffold00017	1	6909058	6908350
evm_27.TU.AmTr_v1.0_scaffold00003.315	evm_27.model.AmTr_v1.0_scaffold00003.315	A. trichopoda	AmTr_v1.0_scaffold00003	1	7051342	7050146
evm_27.TU.AmTr_v1.0_scaffold00203.18	evm_27.model.AmTr_v1.0_scaffold00203.18	A. trichopoda	AmTr_v1.0_scaffold00203	1	306256	305786
evm_27.TU.AmTr_v1.0_scaffold00032.237	evm_27.model.AmTr_v1.0_scaffold00032.237	A. trichopoda	AmTr_v1.0_scaffold00032	1	4661138	4658120
evm_27.TU.AmTr_v1.0_scaffold00019.25	evm_27.model.AmTr_v1.0_scaffold00019.25	A. trichopoda	AmTr_v1.0_scaffold00019	-1	435399	434115
evm_27.TU.AmTr_v1.0_scaffold00043.49	evm_27.model.AmTr_v1.0_scaffold00043.49	A. trichopoda	AmTr_v1.0_scaffold00043	1	3112167	3109772
evm_27.TU.AmTr_v1.0_scaffold00071.3	evm_27.model.AmTr_v1.0_scaffold00071.3	A. trichopoda	AmTr_v1.0_scaffold00071	1	25953	24725
evm_27.TU.AmTr_v1.0_scaffold00169.3	evm_27.model.AmTr_v1.0_scaffold00169.3	A. trichopoda	AmTr_v1.0_scaffold00169	1	42048	38773
evm_27.TU.AmTr_v1.0_scaffold00043.50	evm_27.model.AmTr_v1.0_scaffold00043.50	A. trichopoda	AmTr_v1.0_scaffold00043	-1	3134338	3130881
evm_27.TU.AmTr_v1.0_scaffold00169.1	evm_27.model.AmTr_v1.0_scaffold00169.1	A. trichopoda	AmTr_v1.0_scaffold00169	1	2671	571
evm_27.TU.AmTr_v1.0_scaffold00007.400	evm_27.model.AmTr_v1.0_scaffold00007.400	A. trichopoda	AmTr_v1.0_scaffold00007	-1	9318970	9315947
evm_27.TU.AmTr_v1.0_scaffold00043.45	evm_27.model.AmTr_v1.0_scaffold00043.45	A. trichopoda	AmTr_v1.0_scaffold00043	-1	2934181	2931510
evm_27.TU.AmTr_v1.0_scaffold00011.117	evm_27.model.AmTr_v1.0_scaffold00011.117	A. trichopoda	AmTr_v1.0_scaffold00011	-1	5073552	5072736
evm_27.TU.AmTr_v1.0_scaffold00033.270	evm_27.model.AmTr_v1.0_scaffold00033.270	A. trichopoda	AmTr_v1.0_scaffold00033	1	5887171	5885131
evm_27.TU.AmTr_v1.0_scaffold00071.4	evm_27.model.AmTr_v1.0_scaffold00071.4	A. trichopoda	AmTr_v1.0_scaffold00071	1	28339	27872
evm_27.TU.AmTr_v1.0_scaffold00066.146	evm_27.model.AmTr_v1.0_scaffold00066.146	A. trichopoda	AmTr_v1.0_scaffold00066	1	2108290	2102877
evm_27.TU.AmTr_v1.0_scaffold00043.44	evm_27.model.AmTr_v1.0_scaffold00043.44	A. trichopoda	AmTr_v1.0_scaffold00043	1	2894789	2894221
evm_27.TU.AmTr_v1.0_scaffold00352.3	evm_27.model.AmTr_v1.0_scaffold00352.3	A. trichopoda	AmTr_v1.0_scaffold00352	-1	26137	25589
evm_27.TU.AmTr_v1.0_scaffold00007.401	evm_27.model.AmTr_v1.0_scaffold00007.401	A. trichopoda	AmTr_v1.0_scaffold00007	-1	9356611	9351307
evm_27.TU.AmTr_v1.0_scaffold00352.1	evm_27.model.AmTr_v1.0_scaffold00352.1	A. trichopoda	AmTr_v1.0_scaffold00352	-1	10146	8333
evm_27.TU.AmTr_v1.0_scaffold00003.311	evm_27.model.AmTr_v1.0_scaffold00003.311	A. trichopoda	AmTr_v1.0_scaffold00003	-1	6899747	6882485
evm_27.TU.AmTr_v1.0_scaffold00103.20	evm_27.model.AmTr_v1.0_scaffold00103.20	A. trichopoda	AmTr_v1.0_scaffold00103	-1	432053	419901
evm_27.TU.AmTr_v1.0_scaffold00032.221	evm_27.model.AmTr_v1.0_scaffold00032.221	A. trichopoda	AmTr_v1.0_scaffold00032	-1	4413006	4410138
evm_27.TU.AmTr_v1.0_scaffold00032.223	evm_27.model.AmTr_v1.0_scaffold00032.223	A. trichopoda	AmTr_v1.0_scaffold00032	1	4444835	4441679
evm_27.TU.AmTr_v1.0_scaffold00066.195	evm_27.model.AmTr_v1.0_scaffold00066.195	A. trichopoda	AmTr_v1.0_scaffold00066	1	2703023	2692114
evm_27.TU.AmTr_v1.0_scaffold00260.1	evm_27.model.AmTr_v1.0_scaffold00260.1	A. trichopoda	AmTr_v1.0_scaffold00260	-1	26358	25891
evm_27.TU.AmTr_v1.0_scaffold00713.1	evm_27.model.AmTr_v1.0_scaffold00713.1	A. trichopoda	AmTr_v1.0_scaffold00713	-1	2197	1321
evm_27.TU.AmTr_v1.0_scaffold00032.208	evm_27.model.AmTr_v1.0_scaffold00032.208	A. trichopoda	AmTr_v1.0_scaffold00032	1	4207107	4197672
Traes_6BS_D40CD86F0	Traes_6BS_D40CD86F0.3	T. aestivum	ta_iwgsc_6bs_v1_3017232	1	7857	4686
Traes_3DS_DACDF8B96	Traes_3DS_DACDF8B96.1	T. aestivum	ta_iwgsc_3ds_v1_671396	-1	329	1
Traes_6BS_BFAD78604	Traes_6BS_BFAD78604.1	T. aestivum	ta_iwgsc_6bs_v1_3043129	1	1012	2
Traes_2BS_7056AA1D7	Traes_2BS_7056AA1D7.1	T. aestivum	ta_iwgsc_2bs_v1_5133886	-1	5914	951
Traes_7DL_211D5CA44	Traes_7DL_211D5CA44.2	T. aestivum	ta_iwgsc_7dl_v1_3386736	1	7622	3671
Traes_2DS_22A94EEA6	Traes_2DS_22A94EEA6.3	T. aestivum	ta_iwgsc_2ds_v1_5331321	-1	4463	1730
Traes_2BS_881CFBBDF	Traes_2BS_881CFBBDF.1	T. aestivum	ta_iwgsc_2bs_v1_5242996	-1	6361	3394
Traes_2BS_7AEB138EB	Traes_2BS_7AEB138EB.3	T. aestivum	ta_iwgsc_2bs_v1_5180940	-1	3119	2950
Traes_2BS_554DCF1CE	Traes_2BS_554DCF1CE.2	T. aestivum	ta_iwgsc_2bs_v1_5245393	-1	355	209
Traes_3B_CDED18C55	Traes_3B_CDED18C55.1	T. aestivum	ta_iwgsc_3b_v1_7229045	1	1068	3
Traes_2BS_FFEE5BEDD	Traes_2BS_FFEE5BEDD.1	T. aestivum	ta_iwgsc_2bs_v1_5234559	-1	2024	670
Traes_1DS_CD37D3A95	Traes_1DS_CD37D3A95.2	T. aestivum	ta_iwgsc_1ds_v1_1883719	-1	6971	3442
Traes_7AL_151CAA335	Traes_7AL_151CAA335.4	T. aestivum	ta_iwgsc_7al_v1_4437274	1	5536	2015
Traes_2BS_36972873F	Traes_2BS_36972873F.2	T. aestivum	ta_iwgsc_2bs_v1_5192446	1	2309	766
Traes_5AL_180BD7F29	Traes_5AL_180BD7F29.1	T. aestivum	ta_iwgsc_5al_v1_1630047	-1	4469	2253
Traes_2BS_BC4710300	Traes_2BS_BC4710300.1	T. aestivum	ta_iwgsc_2bs_v1_5244851	-1	2135	1602
Traes_2AS_016587308	Traes_2AS_016587308.1	T. aestivum	ta_iwgsc_2as_v1_5190815	1	6985	1909
Traes_2BL_B06E350C2	Traes_2BL_B06E350C2.3	T. aestivum	ta_iwgsc_2bl_v1_8085169	-1	1854	760
Traes_2AS_1569FE9F11	Traes_2AS_1569FE9F11.1	T. aestivum	ta_iwgsc_2as_v1_5218402	1	5616	1417
Traes_2DS_E11E98E1A	Traes_2DS_E11E98E1A.5	T. aestivum	ta_iwgsc_2ds_v1_5369100	1	6861	5381
Traes_1BS_8A9B3CE82	Traes_1BS_8A9B3CE82.3	T. aestivum	ta_iwgsc_1bs_v1_3476615	1	8790	4612
Traes_6BS_D7B2695ED	Traes_6BS_D7B2695ED.1	T. aestivum	ta_iwgsc_6bs_v1_3044824	-1	2537	7
Traes_2DS_9D722F3D8	Traes_2DS_9D722F3D8.1	T. aestivum	ta_iwgsc_2ds_v1_5389826	-1	12733	8490
Traes_5BL_F770B58BC	Traes_5BL_F770B58BC.1	T. aestivum	ta_iwgsc_5bl_v1_10839413	-1	13922	4216
Traes_6BS_7EB4E99A0	Traes_6BS_7EB4E99A0.1	T. aestivum	ta_iwgsc_6bs_v1_2931690	-1	3145	1568
Traes_4BS_7DD12F787	Traes_4BS_7DD12F787.1	T. aestivum	ta_iwgsc_4bs_v1_4923625	-1	9106	3365
Traes_7DL_96B69E026	Traes_7DL_96B69E026.1	T. aestivum	ta_iwgsc_7dl_v1_3336840	-1	14549	481
Traes_5BS_322D34A22	Traes_5BS_322D34A22.1	T. aestivum	ta_iwgsc_5bs_v1_1260197	1	1302	30
Traes_6BS_19F7AC1DA	Traes_6BS_19F7AC1DA.1	T. aestivum	ta_iwgsc_6bs_v1_3006546	-1	950	138
Traes_6BS_54504C379	Traes_6BS_54504C379.1	T. aestivum	ta_iwgsc_6bs_v1_2944146	1	514	1
Traes_3B_4BFFDC15C	Traes_3B_4BFFDC15C.1	T. aestivum	ta_iwgsc_3b_v1_10453412	1	11206	3822
Traes_2AS_BD1970140	Traes_2AS_BD1970140.4	T. aestivum	ta_iwgsc_2as_v1_5250758	1	21572	18053
Traes_2AS_1569FE9F1	Traes_2AS_1569FE9F1.1	T. aestivum	ta_iwgsc_2as_v1_5243873	-1	8595	4396
Traes_6BS_ED7D8307C	Traes_6BS_ED7D8307C.2	T. aestivum	ta_iwgsc_6bs_v1_2943962	1	9544	7838
Traes_2AL_57C9471E6	Traes_2AL_57C9471E6.7	T. aestivum	ta_iwgsc_2al_v1_6324642	-1	8127	4968
Traes_2DL_8B87AB74D	Traes_2DL_8B87AB74D.2	T. aestivum	ta_iwgsc_2dl_v1_9857558	-1	6653	3610
Traes_6AS_DE679305E	Traes_6AS_DE679305E.1	T. aestivum	ta_iwgsc_6as_v1_4340350	-1	5607	2764
Traes_2DL_E14B9F774	Traes_2DL_E14B9F774.3	T. aestivum	ta_iwgsc_2dl_v1_9837392	-1	7359	3260
Traes_5BS_479F212D9	Traes_5BS_479F212D9.1	T. aestivum	ta_iwgsc_5bs_v1_2244821	-1	6092	3322
Traes_7AS_34A406949	Traes_7AS_34A406949.1	T. aestivum	ta_iwgsc_7as_v1_4254219	-1	7767	6271
Traes_2DL_BEDDAC0D4	Traes_2DL_BEDDAC0D4.3	T. aestivum	ta_iwgsc_2dl_v1_9856088	-1	6395	2498
Traes_2AS_E1C5E1CF3	Traes_2AS_E1C5E1CF3.1	T. aestivum	ta_iwgsc_2as_v1_5293129	1	2905	1206
Traes_2AL_A38A2E415	Traes_2AL_A38A2E415.1	T. aestivum	ta_iwgsc_2al_v1_6407769	1	11860	7847
Traes_5DS_6886AAC29	Traes_5DS_6886AAC29.1	T. aestivum	ta_iwgsc_5ds_v1_2781147	1	8291	4889
Traes_2BL_18E9ABCBC	Traes_2BL_18E9ABCBC.4	T. aestivum	ta_iwgsc_2bl_v1_8083682	1	5089	1872
Traes_6BS_9C79DB188	Traes_6BS_9C79DB188.1	T. aestivum	ta_iwgsc_6bs_v1_3035168	1	814	2
Traes_2BS_0E205503D	Traes_2BS_0E205503D.1	T. aestivum	ta_iwgsc_2bs_v1_5241242	1	960	385
Traes_5BS_1F3E56595	Traes_5BS_1F3E56595.2	T. aestivum	ta_iwgsc_5bs_v1_2295188	1	2031	372
Traes_4BL_E15D6DDCF	Traes_4BL_E15D6DDCF.1	T. aestivum	ta_iwgsc_4bl_v1_1819387	1	227	2
Traes_3DS_8D464D57D	Traes_3DS_8D464D57D.1	T. aestivum	ta_iwgsc_3ds_v1_2221030	1	328	1
Traes_6DS_A4F4028F3	Traes_6DS_A4F4028F3.3	T. aestivum	ta_iwgsc_6ds_v1_2120757	-1	4784	2015
Traes_7DL_B006EA448	Traes_7DL_B006EA448.2	T. aestivum	ta_iwgsc_7dl_v1_3353315	-1	8220	6663
Traes_2BL_212C1CE5C	Traes_2BL_212C1CE5C.7	T. aestivum	ta_iwgsc_2bl_v1_8051407	1	5350	2771
Traes_2AL_0B8878DB4	Traes_2AL_0B8878DB4.2	T. aestivum	ta_iwgsc_2al_v1_6317973	-1	4251	1687
Traes_3AS_C24FE7185	Traes_3AS_C24FE7185.3	T. aestivum	ta_iwgsc_3as_v1_3442547	1	2532	1139
Traes_2AS_70A307642	Traes_2AS_70A307642.1	T. aestivum	ta_iwgsc_2as_v1_5271979	-1	24624	22852
Traes_6BS_A52869C39	Traes_6BS_A52869C39.1	T. aestivum	ta_iwgsc_6bs_v1_2938474	1	4464	1076
Traes_6BS_1A677D614	Traes_6BS_1A677D614.2	T. aestivum	ta_iwgsc_6bs_v1_2925846	1	6939	3935
Traes_2DL_A9384D6C8	Traes_2DL_A9384D6C8.1	T. aestivum	ta_iwgsc_2dl_v1_9895650	1	1340	1
Traes_2BL_B57FE39ED	Traes_2BL_B57FE39ED.3	T. aestivum	ta_iwgsc_2bl_v1_7943478	-1	4954	1911
Traes_2DL_13202251A	Traes_2DL_13202251A.2	T. aestivum	ta_iwgsc_2dl_v1_9865666	-1	5657	1991
Traes_7BL_8A1D0A241	Traes_7BL_8A1D0A241.1	T. aestivum	ta_iwgsc_7bl_v1_6669062	1	2574	198
Traes_2DL_AAD024F1D	Traes_2DL_AAD024F1D.1	T. aestivum	ta_iwgsc_2dl_v1_9877162	-1	2638	125
Traes_5BS_D41C4D394	Traes_5BS_D41C4D394.3	T. aestivum	ta_iwgsc_5bs_v1_2295186	-1	2326	772
Traes_2DS_8BFC08DB2	Traes_2DS_8BFC08DB2.1	T. aestivum	ta_iwgsc_2ds_v1_5375438	-1	6027	5102
Traes_2AL_CD1ED3C77	Traes_2AL_CD1ED3C77.2	T. aestivum	ta_iwgsc_2al_v1_6436347	1	4735	1863
Traes_6BS_12C34EB70	Traes_6BS_12C34EB70.1	T. aestivum	ta_iwgsc_6bs_v1_3035170	-1	1008	1
Traes_5AS_BC8784C1D	Traes_5AS_BC8784C1D.1	T. aestivum	ta_iwgsc_5as_v1_1547091	-1	5512	3298
Traes_4BL_4CEECBEAD	Traes_4BL_4CEECBEAD.1	T. aestivum	ta_iwgsc_4bl_v1_7036902	1	1879	15
Traes_4AS_965BCB04D	Traes_4AS_965BCB04D.1	T. aestivum	ta_iwgsc_4as_v2_6013694	-1	18034	11682
Traes_2BL_80AC86A1A	Traes_2BL_80AC86A1A.2	T. aestivum	ta_iwgsc_2bl_v1_8091509	-1	5937	952
Traes_7DL_4C9302CF2	Traes_7DL_4C9302CF2.1	T. aestivum	ta_iwgsc_7dl_v1_3388349	-1	19515	17289
Traes_2AS_5F7EC1988	Traes_2AS_5F7EC1988.1	T. aestivum	ta_iwgsc_2as_v1_5306489	1	47519	44586
Traes_2AL_D5D935586	Traes_2AL_D5D935586.4	T. aestivum	ta_iwgsc_2al_v1_6434381	1	6997	4249
Traes_7DL_D9AF9D18B	Traes_7DL_D9AF9D18B.1	T. aestivum	ta_iwgsc_7dl_v1_3364669	1	16148	7938
Traes_2BL_6965BCDC0	Traes_2BL_6965BCDC0.2	T. aestivum	ta_iwgsc_2bl_v1_8034654	1	7356	4600
Traes_2DL_8E2AEFA74	Traes_2DL_8E2AEFA74.1	T. aestivum	ta_iwgsc_2dl_v1_9876448	1	4325	372
Traes_6BL_29894D30A	Traes_6BL_29894D30A.1	T. aestivum	ta_iwgsc_6bl_v1_4392571	-1	9182	17
Traes_2BL_135C46DE5	Traes_2BL_135C46DE5.2	T. aestivum	ta_iwgsc_2bl_v1_8075313	-1	5589	2524
Traes_5DL_86501E264	Traes_5DL_86501E264.1	T. aestivum	ta_iwgsc_5dl_v1_4605079	-1	2483	1352
Traes_5BS_65075BADD	Traes_5BS_65075BADD.1	T. aestivum	ta_iwgsc_5bs_v1_2241449	-1	17447	7912
Traes_2DS_7917F0E44	Traes_2DS_7917F0E44.1	T. aestivum	ta_iwgsc_2ds_v1_5330226	-1	6113	1644
Traes_6AS_6D2AFCF7F	Traes_6AS_6D2AFCF7F.4	T. aestivum	ta_iwgsc_6as_v1_4385520	-1	10010	7498
Traes_2BL_295397D93	Traes_2BL_295397D93.4	T. aestivum	ta_iwgsc_2bl_v1_8076421	-1	12057	6939
Traes_2DL_644383DE2	Traes_2DL_644383DE2.11	T. aestivum	ta_iwgsc_2dl_v1_9863280	1	2797	1190
Traes_2AS_2610FD515	Traes_2AS_2610FD515.2	T. aestivum	ta_iwgsc_2as_v1_5183026	1	11224	10345
Traes_2BS_1FFC74E14	Traes_2BS_1FFC74E14.3	T. aestivum	ta_iwgsc_2bs_v1_5181976	-1	13928	11182
Traes_2DS_4A1FB0EF2	Traes_2DS_4A1FB0EF2.2	T. aestivum	ta_iwgsc_2ds_v1_3896356	-1	295	110
Traes_2AS_86E424632	Traes_2AS_86E424632.3	T. aestivum	ta_iwgsc_2as_v1_5247355	1	10507	9095
Traes_2AS_9F8E6C111	Traes_2AS_9F8E6C111.3	T. aestivum	ta_iwgsc_2as_v1_5235512	-1	12678	7182
Traes_5DL_AA2CE6C07	Traes_5DL_AA2CE6C07.1	T. aestivum	ta_iwgsc_5dl_v1_4554423	-1	23622	17848
Traes_6DS_36F208EBC	Traes_6DS_36F208EBC.1	T. aestivum	ta_iwgsc_6ds_v1_2070814	-1	3732	1
Traes_7DL_02E7F7D6A	Traes_7DL_02E7F7D6A.1	T. aestivum	ta_iwgsc_7dl_v1_3376131	1	5980	2035
Traes_2DS_7577A6E06	Traes_2DS_7577A6E06.1	T. aestivum	ta_iwgsc_2ds_v1_5390890	1	7028	5719
Traes_2BS_7852B544B	Traes_2BS_7852B544B.1	T. aestivum	ta_iwgsc_2bs_v1_5197828	-1	1956	1
Traes_2BS_39A73310D	Traes_2BS_39A73310D.2	T. aestivum	ta_iwgsc_2bs_v1_653217	1	4677	2950
Traes_7BL_70E7494E5	Traes_7BL_70E7494E5.2	T. aestivum	ta_iwgsc_7bl_v1_6745578	1	2104	3
Traes_2BS_B29F48F88	Traes_2BS_B29F48F88.1	T. aestivum	ta_iwgsc_2bs_v1_5190534	1	17388	10975
Traes_6BS_B7598F2A2	Traes_6BS_B7598F2A2.3	T. aestivum	ta_iwgsc_6bs_v1_2960031	-1	3793	809
Traes_2BS_3411E0711	Traes_2BS_3411E0711.1	T. aestivum	ta_iwgsc_2bs_v1_5233160	1	3490	670
Traes_2BS_6A6AE64C2	Traes_2BS_6A6AE64C2.1	T. aestivum	ta_iwgsc_2bs_v1_5180725	-1	7330	1613
Traes_2DS_28D8638F5	Traes_2DS_28D8638F5.2	T. aestivum	ta_iwgsc_2ds_v1_5373600	1	11642	7110
Traes_3B_4AD173BB0	Traes_3B_4AD173BB0.1	T. aestivum	ta_iwgsc_3b_v1_10761353	1	1708	905
Traes_3DS_91921EDD3	Traes_3DS_91921EDD3.3	T. aestivum	ta_iwgsc_3ds_v1_2507626	-1	1230	3
Traes_4BS_659C7D2C2	Traes_4BS_659C7D2C2.1	T. aestivum	ta_iwgsc_4bs_v1_4923624	-1	8274	3365
Traes_2DL_8B66F30F9	Traes_2DL_8B66F30F9.2	T. aestivum	ta_iwgsc_2dl_v1_9882385	1	7274	3900
Traes_6BS_B7598F2A21	Traes_6BS_B7598F2A21.3	T. aestivum	ta_iwgsc_6bs_v1_3045668	-1	4002	1018
Traes_6BS_A04459F9F	Traes_6BS_A04459F9F.1	T. aestivum	ta_iwgsc_6bs_v1_3026399	-1	12927	8010
Traes_2DL_E6BEDF7DD	Traes_2DL_E6BEDF7DD.6	T. aestivum	ta_iwgsc_2dl_v1_9894898	1	6418	3226
Traes_2DS_814CDC3ED	Traes_2DS_814CDC3ED.3	T. aestivum	ta_iwgsc_2ds_v1_5359296	-1	6819	1244
Traes_2AS_4FEC7A465	Traes_2AS_4FEC7A465.1	T. aestivum	ta_iwgsc_2as_v1_5288860	-1	17110	12372
Traes_3DS_6B03A40F3	Traes_3DS_6B03A40F3.1	T. aestivum	ta_iwgsc_3ds_v1_2601341	1	5932	2471
Traes_2DS_41297DAF8	Traes_2DS_41297DAF8.1	T. aestivum	ta_iwgsc_2ds_v1_5330922	-1	8609	6835
Traes_2BS_A3D8E66EB	Traes_2BS_A3D8E66EB.1	T. aestivum	ta_iwgsc_2bs_v1_5212535	1	442	104
Traes_2BS_E932E6085	Traes_2BS_E932E6085.1	T. aestivum	ta_iwgsc_2bs_v1_5197829	-1	1956	1
Traes_5BS_577D58A57	Traes_5BS_577D58A57.3	T. aestivum	ta_iwgsc_5bs_v1_2295187	-1	2277	418
Traes_2AL_78577049D	Traes_2AL_78577049D.2	T. aestivum	ta_iwgsc_2al_v1_6412550	-1	5490	2974
Traes_6BS_90B17497F	Traes_6BS_90B17497F.1	T. aestivum	ta_iwgsc_6bs_v1_2950534	1	222	30
Traes_2BS_70B0C4656	Traes_2BS_70B0C4656.1	T. aestivum	ta_iwgsc_2bs_v1_5223030	-1	4343	2862
Traes_6BS_88C7A313B	Traes_6BS_88C7A313B.2	T. aestivum	ta_iwgsc_6bs_v1_3048885	1	1575	309
Traes_2BL_551524B9B	Traes_2BL_551524B9B.2	T. aestivum	ta_iwgsc_2bl_v1_7990526	-1	7582	4932
Traes_2BS_B67826E69	Traes_2BS_B67826E69.2	T. aestivum	ta_iwgsc_2bs_v1_5211257	-1	2387	1734
Traes_6BS_64D095801	Traes_6BS_64D095801.2	T. aestivum	ta_iwgsc_6bs_v1_3041733	-1	9913	7930
Traes_2BS_21CB46D47	Traes_2BS_21CB46D47.1	T. aestivum	ta_iwgsc_2bs_v1_5243422	1	1050	2
Traes_7BL_BFF509C87	Traes_7BL_BFF509C87.2	T. aestivum	ta_iwgsc_7bl_v1_6749268	1	9086	774
Traes_6BS_9FD2AB58A	Traes_6BS_9FD2AB58A.1	T. aestivum	ta_iwgsc_6bs_v1_3044825	1	1963	748
Traes_1AS_A90D2DDB2	Traes_1AS_A90D2DDB2.1	T. aestivum	ta_iwgsc_1as_v1_3269764	-1	994	100
Traes_7AL_7B5ACA69E	Traes_7AL_7B5ACA69E.1	T. aestivum	ta_iwgsc_7al_v1_4557653	-1	4827	1208
Traes_6AS_C4E616554	Traes_6AS_C4E616554.6	T. aestivum	ta_iwgsc_6as_v1_4427237	-1	13046	11009
Traes_2BL_02465D5C6	Traes_2BL_02465D5C6.1	T. aestivum	ta_iwgsc_2bl_v1_8085813	-1	5965	2635
Eucgr.L02296	Eucgr.L02296.1	E. grandis	scaffold_760	1	11693	10450
Eucgr.E03574	Eucgr.E03574.1	E. grandis	Chr05	1	58725074	58721761
Eucgr.F03412	Eucgr.F03412.1	E. grandis	Chr06	-1	45631052	45627469
Eucgr.E03605	Eucgr.E03605.1	E. grandis	Chr05	-1	64402966	64399659
Eucgr.E03311	Eucgr.E03311.1	E. grandis	Chr05	1	54588970	54586631
Eucgr.H04977	Eucgr.H04977.1	E. grandis	Chr07	1	36093018	36090063
Eucgr.D00864	Eucgr.D00864.2	E. grandis	Chr04	-1	15278051	15274909
Eucgr.L03307	Eucgr.L03307.1	E. grandis	scaffold_2635	-1	3723	859
Eucgr.K03518	Eucgr.K03518.1	E. grandis	Chr11	1	43684692	43681531
Eucgr.F03855	Eucgr.F03855.1	E. grandis	Chr06	1	49280321	49273913
Eucgr.D01106	Eucgr.D01106.1	E. grandis	Chr04	-1	23435934	23433961
Eucgr.L01631	Eucgr.L01631.1	E. grandis	scaffold_281	1	23557	20739
Eucgr.E03571	Eucgr.E03571.1	E. grandis	Chr05	1	58618940	58615712
Eucgr.L02082	Eucgr.L02082.1	E. grandis	scaffold_571	-1	9207	6756
Eucgr.D00862	Eucgr.D00862.1	E. grandis	Chr04	-1	15311866	15310304
Eucgr.B01942	Eucgr.B01942.1	E. grandis	Chr02	1	36184994	36182829
Eucgr.L02418	Eucgr.L02418.1	E. grandis	scaffold_887	-1	11042	8338
Eucgr.D01114	Eucgr.D01114.1	E. grandis	Chr04	-1	23554611	23550802
Eucgr.H04797	Eucgr.H04797.1	E. grandis	Chr08	1	67002601	67000242
Eucgr.C02467	Eucgr.C02467.1	E. grandis	Chr03	1	50458778	50457463
Eucgr.D00666	Eucgr.D00666.1	E. grandis	Chr04	1	12360380	12354704
Eucgr.D00668	Eucgr.D00668.1	E. grandis	Chr04	1	12411460	12404096
Eucgr.B01315	Eucgr.B01315.1	E. grandis	Chr02	1	20911500	20908664
Eucgr.K00828	Eucgr.K00828.1	E. grandis	Chr11	-1	10004928	10002265
Eucgr.D00870	Eucgr.D00870.2	E. grandis	Chr04	-1	15198475	15196378
Eucgr.E00416	Eucgr.E00416.1	E. grandis	Chr05	1	4006750	4003353
Eucgr.L02261	Eucgr.L02261.1	E. grandis	scaffold_721	1	1203	527
Eucgr.D01102	Eucgr.D01102.1	E. grandis	Chr04	-1	23332048	23331036
Eucgr.D00859	Eucgr.D00859.1	E. grandis	Chr04	-1	15345357	15341871
Eucgr.L03091	Eucgr.L03091.1	E. grandis	scaffold_1957	1	2360	28
Eucgr.D00678	Eucgr.D00678.1	E. grandis	Chr04	1	12595918	12589053
Eucgr.J01453	Eucgr.J01453.1	E. grandis	Chr10	-1	17631727	17628701
Eucgr.E03062	Eucgr.E03062.1	E. grandis	Chr05	1	68187954	68186182
Eucgr.C04198	Eucgr.C04198.1	E. grandis	Chr03	1	79195421	79192238
Eucgr.F03413	Eucgr.F03413.1	E. grandis	Chr06	-1	45650911	45646262
Eucgr.E03572	Eucgr.E03572.1	E. grandis	Chr05	1	58632074	58629118
Eucgr.D00874	Eucgr.D00874.1	E. grandis	Chr04	-1	15131826	15128010
Eucgr.D01100	Eucgr.D01100.1	E. grandis	Chr04	-1	23311672	23308414
Eucgr.C02474	Eucgr.C02474.1	E. grandis	Chr03	1	50262004	50258188
Eucgr.F03409	Eucgr.F03409.1	E. grandis	Chr06	-1	45544141	45543863
Eucgr.L02447	Eucgr.L02447.1	E. grandis	scaffold_915	-1	3343	2785
Eucgr.F03398	Eucgr.F03398.1	E. grandis	Chr06	-1	45387989	45385725
Eucgr.F03402	Eucgr.F03402.1	E. grandis	Chr06	-1	45448478	45446846
Eucgr.E00414	Eucgr.E00414.1	E. grandis	Chr05	1	3950013	3945399
Eucgr.E03610	Eucgr.E03610.1	E. grandis	Chr05	-1	64011382	64008850
Eucgr.D00679	Eucgr.D00679.1	E. grandis	Chr04	1	12628030	12623424
Eucgr.D01105	Eucgr.D01105.1	E. grandis	Chr04	-1	23407091	23403116
Eucgr.K00881	Eucgr.K00881.1	E. grandis	Chr11	-1	11127604	11123517
Eucgr.E02670	Eucgr.E02670.1	E. grandis	Chr05	-1	50384110	50381790
Eucgr.L03151	Eucgr.L03151.1	E. grandis	scaffold_2137	1	1484	294
Eucgr.L01753	Eucgr.L01753.1	E. grandis	scaffold_337	1	37053	33293
Eucgr.L01686	Eucgr.L01686.1	E. grandis	scaffold_307	1	16938	13805
Eucgr.E03598	Eucgr.E03598.1	E. grandis	Chr05	-1	64542629	64540417
Eucgr.D00863	Eucgr.D00863.1	E. grandis	Chr04	-1	15307094	15303706
Eucgr.C02554	Eucgr.C02554.1	E. grandis	Chr03	1	50772982	50768107
Eucgr.D00865	Eucgr.D00865.1	E. grandis	Chr04	-1	15270127	15269469
Eucgr.L02212	Eucgr.L02212.1	E. grandis	scaffold_675	1	9545	7400
Eucgr.K00827	Eucgr.K00827.1	E. grandis	Chr11	-1	9978037	9975426
Eucgr.F03396	Eucgr.F03396.1	E. grandis	Chr06	-1	45331918	45329459
Eucgr.B01314	Eucgr.B01314.1	E. grandis	Chr02	1	20891938	20889100
Eucgr.D00868	Eucgr.D00868.1	E. grandis	Chr04	-1	15245230	15243475
Eucgr.L02298	Eucgr.L02298.1	E. grandis	scaffold_762	1	13729	10985
Eucgr.E03115	Eucgr.E03115.1	E. grandis	Chr05	1	56120761	56115571
Eucgr.D00861	Eucgr.D00861.1	E. grandis	Chr04	-1	15315636	15312878
Eucgr.D00869	Eucgr.D00869.1	E. grandis	Chr04	-1	15213657	15210236
Eucgr.E00404	Eucgr.E00404.2	E. grandis	Chr05	-1	3825749	3822864
Eucgr.E03569	Eucgr.E03569.1	E. grandis	Chr05	1	58535994	58533454
Eucgr.K00879	Eucgr.K00879.2	E. grandis	Chr11	-1	11098294	11093595
Eucgr.L03538	Eucgr.L03538.1	E. grandis	scaffold_3542	-1	3878	3585
Eucgr.E03566	Eucgr.E03566.1	E. grandis	Chr05	1	58515033	58511284
Eucgr.D00677	Eucgr.D00677.1	E. grandis	Chr04	1	12565450	12558553
Eucgr.K00876	Eucgr.K00876.1	E. grandis	Chr11	-1	11045637	11043113
Eucgr.K00877	Eucgr.K00877.1	E. grandis	Chr11	-1	11064805	11055410
Eucgr.F03400	Eucgr.F03400.2	E. grandis	Chr06	-1	45427849	45421319
Eucgr.E03603	Eucgr.E03603.1	E. grandis	Chr05	-1	64488628	64486381
Eucgr.K00878	Eucgr.K00878.1	E. grandis	Chr11	-1	11082578	11080241
Eucgr.D00872	Eucgr.D00872.1	E. grandis	Chr04	-1	15149606	15145229
Eucgr.D00871	Eucgr.D00871.1	E. grandis	Chr04	-1	15167533	15164960
Eucgr.D01103	Eucgr.D01103.1	E. grandis	Chr04	-1	23344504	23343375
Eucgr.E00419	Eucgr.E00419.1	E. grandis	Chr05	1	4034436	4031672
Eucgr.J01451	Eucgr.J01451.1	E. grandis	Chr10	-1	17387536	17384587
Eucgr.G01636	Eucgr.G01636.1	E. grandis	Chr07	-1	32121784	32118624
Eucgr.D00671	Eucgr.D00671.1	E. grandis	Chr04	1	12473991	12465953
Eucgr.L02971	Eucgr.L02971.1	E. grandis	scaffold_1719	-1	6062	3004
Eucgr.F03403	Eucgr.F03403.1	E. grandis	Chr06	-1	45462301	45458999
Eucgr.L02618	Eucgr.L02618.1	E. grandis	scaffold_1108	1	8577	3447
Eucgr.H01472	Eucgr.H01472.1	E. grandis	Chr08	1	16559107	16552781
Eucgr.E00415	Eucgr.E00415.1	E. grandis	Chr05	1	3990348	3987902
Eucgr.E03562	Eucgr.E03562.1	E. grandis	Chr05	1	58434404	58430933
Eucgr.H04978	Eucgr.H04978.1	E. grandis	Chr07	1	36142424	36139501
Eucgr.D00680	Eucgr.D00680.1	E. grandis	Chr04	1	12641945	12636045
Eucgr.E03570	Eucgr.E03570.1	E. grandis	Chr05	1	58577299	58574468
Prupe.4G194500	Prupe.4G194500.2	P. persica	Pp04	1	11822150	11819867
Prupe.4G128600	Prupe.4G128600.1	P. persica	Pp04	1	7084111	7077596
Prupe.4G128700	Prupe.4G128700.1	P. persica	Pp04	1	7091973	7089282
Prupe.8G239900	Prupe.8G239900.1	P. persica	Pp08	-1	21064950	21058645
Prupe.4G194600	Prupe.4G194600.1	P. persica	Pp04	1	11831673	11828247
Prupe.3G234300	Prupe.3G234300.1	P. persica	Pp03	1	22993046	22987731
Prupe.4G029900	Prupe.4G029900.1	P. persica	Pp04	1	1393161	1390452
Prupe.4G198600	Prupe.4G198600.1	P. persica	Pp04	1	12192344	12190427
Prupe.3G222200	Prupe.3G222200.1	P. persica	Pp03	1	22266984	22262877
Prupe.4G198000	Prupe.4G198000.1	P. persica	Pp04	1	12137039	12134771
Prupe.3G222300	Prupe.3G222300.1	P. persica	Pp03	1	22275403	22272039
Prupe.4G191000	Prupe.4G191000.1	P. persica	Pp04	1	11426902	11423113
Prupe.4G128500	Prupe.4G128500.1	P. persica	Pp04	1	7074659	7067765
Prupe.4G194400	Prupe.4G194400.1	P. persica	Pp04	1	11803032	11801075
Prupe.4G238400	Prupe.4G238400.1	P. persica	Pp04	1	15628820	15619531
Prupe.4G194700	Prupe.4G194700.1	P. persica	Pp04	1	11837494	11836855
Prupe.4G030400	Prupe.4G030400.1	P. persica	Pp04	1	1422386	1419829
Prupe.4G190800	Prupe.4G190800.1	P. persica	Pp04	1	11397242	11395603
Prupe.4G199000	Prupe.4G199000.1	P. persica	Pp04	1	12242495	12240240
Prupe.4G190700	Prupe.4G190700.1	P. persica	Pp04	1	11380266	11377002
Prupe.4G200000	Prupe.4G200000.2	P. persica	Pp04	1	12420058	12416362
Prupe.4G200100	Prupe.4G200100.1	P. persica	Pp04	1	12431449	12428819
Prupe.4G126600	Prupe.4G126600.1	P. persica	Pp04	1	6953454	6950949
Prupe.4G125200	Prupe.4G125200.1	P. persica	Pp04	1	6850934	6849135
Prupe.4G197900	Prupe.4G197900.1	P. persica	Pp04	-1	12120262	12117419
Prupe.4G125300	Prupe.4G125300.2	P. persica	Pp04	1	6871004	6862496
Prupe.4G238900	Prupe.4G238900.1	P. persica	Pp04	1	15689651	15686265
Prupe.4G125500	Prupe.4G125500.1	P. persica	Pp04	1	6887017	6884416
Prupe.4G199300	Prupe.4G199300.1	P. persica	Pp04	1	12292094	12290148
Prupe.4G198700	Prupe.4G198700.1	P. persica	Pp04	1	12196530	12194458
Prupe.3G234500	Prupe.3G234500.1	P. persica	Pp03	1	23024267	23019016
Prupe.4G126400	Prupe.4G126400.1	P. persica	Pp04	1	6944703	6943517
Prupe.4G194000	Prupe.4G194000.1	P. persica	Pp04	1	11698758	11697671
Prupe.4G194100	Prupe.4G194100.1	P. persica	Pp04	1	11707409	11704910
Prupe.3G234400	Prupe.3G234400.1	P. persica	Pp03	1	23015340	23010884
Prupe.4G198500	Prupe.4G198500.1	P. persica	Pp04	1	12187044	12184503
Prupe.4G194200	Prupe.4G194200.1	P. persica	Pp04	1	11752076	11749088
Prupe.4G194300	Prupe.4G194300.1	P. persica	Pp04	1	11772113	11769339
Prupe.4G199200	Prupe.4G199200.2	P. persica	Pp04	-1	12275128	12271137
Prupe.4G199500	Prupe.4G199500.2	P. persica	Pp04	-1	12348862	12346365
Prupe.4G030300	Prupe.4G030300.1	P. persica	Pp04	1	1416201	1413599
Prupe.4G198200	Prupe.4G198200.2	P. persica	Pp04	1	12165509	12163174
GSMUA_Achr6G24340_001	GSMUA_Achr6T24340_001	M. acuminata	chr6	1	25024715	25024189
GSMUA_Achr6G24330_001	GSMUA_Achr6T24330_001	M. acuminata	chr6	1	24992271	24991769
GSMUA_AchrUn_randomG18430_001	GSMUA_AchrUn_randomT18430_001	M. acuminata	chrUn_random	1	87910304	87908540
GSMUA_AchrUn_randomG27430_001	GSMUA_AchrUn_randomT27430_001	M. acuminata	chrUn_random	1	134043595	134042586
GSMUA_Achr10G30620_001	GSMUA_Achr10T30620_001	M. acuminata	chr10	-1	32900692	32899574
GSMUA_Achr7G19220_001	GSMUA_Achr7T19220_001	M. acuminata	chr7	1	22049297	22043563
GSMUA_AchrUn_randomG27450_001	GSMUA_AchrUn_randomT27450_001	M. acuminata	chrUn_random	1	134102044	134099806
GSMUA_AchrUn_randomG20480_001	GSMUA_AchrUn_randomT20480_001	M. acuminata	chrUn_random	1	99238164	99237679
GSMUA_Achr11G18660_001	GSMUA_Achr11T18660_001	M. acuminata	chr11	1	20012855	20010961
GSMUA_Achr4G07680_001	GSMUA_Achr4T07680_001	M. acuminata	chr4	1	5695934	5693505
GSMUA_AchrUn_randomG13760_001	GSMUA_AchrUn_randomT13760_001	M. acuminata	chrUn_random	-1	65339549	65337212
GSMUA_AchrUn_randomG20490_001	GSMUA_AchrUn_randomT20490_001	M. acuminata	chrUn_random	1	99239741	99238183
GSMUA_AchrUn_randomG13730_001	GSMUA_AchrUn_randomT13730_001	M. acuminata	chrUn_random	-1	65281563	65280419
GSMUA_Achr7G19200_001	GSMUA_Achr7T19200_001	M. acuminata	chr7	1	22009505	22004959
GSMUA_Achr7G25710_001	GSMUA_Achr7T25710_001	M. acuminata	chr7	-1	27265739	27262835
GSMUA_AchrUn_randomG23910_001	GSMUA_AchrUn_randomT23910_001	M. acuminata	chrUn_random	-1	117680429	117678242
GSMUA_Achr4G08090_001	GSMUA_Achr4T08090_001	M. acuminata	chr4	-1	6004665	6002225
GSMUA_AchrUn_randomG24920_001	GSMUA_AchrUn_randomT24920_001	M. acuminata	chrUn_random	-1	123885173	123881532
GSMUA_AchrUn_randomG13750_001	GSMUA_AchrUn_randomT13750_001	M. acuminata	chrUn_random	-1	65291476	65288757
GSMUA_AchrUn_randomG18440_001	GSMUA_AchrUn_randomT18440_001	M. acuminata	chrUn_random	1	87922411	87921365
GSMUA_Achr4G07690_001	GSMUA_Achr4T07690_001	M. acuminata	chr4	1	5734761	5733978
GSMUA_Achr4G07700_001	GSMUA_Achr4T07700_001	M. acuminata	chr4	1	5739874	5737451
GSMUA_Achr7G19260_001	GSMUA_Achr7T19260_001	M. acuminata	chr7	1	22135118	22134644
GSMUA_Achr8G31510_001	GSMUA_Achr8T31510_001	M. acuminata	chr8	-1	33161527	33158109
GSMUA_Achr7G19250_001	GSMUA_Achr7T19250_001	M. acuminata	chr7	1	22129480	22126974
GSMUA_AchrUn_randomG18450_001	GSMUA_AchrUn_randomT18450_001	M. acuminata	chrUn_random	1	87942338	87936168
GSMUA_AchrUn_randomG23920_001	GSMUA_AchrUn_randomT23920_001	M. acuminata	chrUn_random	-1	117691355	117688903
GSMUA_AchrUn_randomG23340_001	GSMUA_AchrUn_randomT23340_001	M. acuminata	chrUn_random	1	113984692	113982308
GSMUA_AchrUn_randomG20470_001	GSMUA_AchrUn_randomT20470_001	M. acuminata	chrUn_random	1	99225210	99222502
GSMUA_Achr7G19230_001	GSMUA_Achr7T19230_001	M. acuminata	chr7	1	22080500	22079578
GSMUA_Achr7G25730_001	GSMUA_Achr7T25730_001	M. acuminata	chr7	1	27282012	27279649
GSMUA_Achr2G03420_001	GSMUA_Achr2T03420_001	M. acuminata	chr2	1	9099590	9096090
GSMUA_AchrUn_randomG27600_001	GSMUA_AchrUn_randomT27600_001	M. acuminata	chrUn_random	-1	134816237	134813648
GSMUA_Achr7G25740_001	GSMUA_Achr7T25740_001	M. acuminata	chr7	-1	27287287	27284652
GSMUA_AchrUn_randomG18040_001	GSMUA_AchrUn_randomT18040_001	M. acuminata	chrUn_random	1	85142387	85140485
GSMUA_AchrUn_randomG25650_001	GSMUA_AchrUn_randomT25650_001	M. acuminata	chrUn_random	1	126444699	126441749
GSMUA_Achr7G19190_001	GSMUA_Achr7T19190_001	M. acuminata	chr7	1	21989055	21987515
GSMUA_Achr7G25720_001	GSMUA_Achr7T25720_001	M. acuminata	chr7	-1	27275103	27272453
GSMUA_AchrUn_randomG27860_001	GSMUA_AchrUn_randomT27860_001	M. acuminata	chrUn_random	-1	135883151	135880911
GSMUA_Achr9G21010_001	GSMUA_Achr9T21010_001	M. acuminata	chr9	1	25611093	25608527
GSMUA_Achr4G08100_001	GSMUA_Achr4T08100_001	M. acuminata	chr4	-1	6010158	6007734
GSMUA_Achr8G31530_001	GSMUA_Achr8T31530_001	M. acuminata	chr8	-1	33171756	33168336
GSMUA_AchrUn_randomG13720_001	GSMUA_AchrUn_randomT13720_001	M. acuminata	chrUn_random	-1	65271639	65269166
GSMUA_AchrUn_randomG26640_001	GSMUA_AchrUn_randomT26640_001	M. acuminata	chrUn_random	-1	130664009	130662154
GSMUA_AchrUn_randomG13770_001	GSMUA_AchrUn_randomT13770_001	M. acuminata	chrUn_random	-1	65363229	65361927
GSMUA_AchrUn_randomG13680_001	GSMUA_AchrUn_randomT13680_001	M. acuminata	chrUn_random	-1	65221952	65219752
GSMUA_Achr10G20910_001	GSMUA_Achr10T20910_001	M. acuminata	chr10	1	26763280	26761414
GSMUA_Achr7G25700_001	GSMUA_Achr7T25700_001	M. acuminata	chr7	-1	27256193	27252550
GSMUA_AchrUn_randomG14900_001	GSMUA_AchrUn_randomT14900_001	M. acuminata	chrUn_random	1	70705066	70703191
GSMUA_Achr4G07660_001	GSMUA_Achr4T07660_001	M. acuminata	chr4	1	5682983	5671234
GSMUA_Achr7G19240_001	GSMUA_Achr7T19240_001	M. acuminata	chr7	1	22122118	22119160
Manes.08G138600	Manes.08G138600.1	M. esculenta	Chromosome08	-1	30420066	30418693
Manes.12G076900	Manes.12G076900.1	M. esculenta	Chromosome12	-1	8201391	8198551
Manes.16G000900	Manes.16G000900.1	M. esculenta	Chromosome16	1	256537	251573
Manes.12G066700	Manes.12G066700.1	M. esculenta	Chromosome12	1	6372403	6368700
Manes.16G057600	Manes.16G057600.1	M. esculenta	Chromosome16	1	16824943	16818233
Manes.07G034200	Manes.07G034200.1	M. esculenta	Chromosome07	-1	3301269	3289761
Manes.S073300	Manes.S073300.1	M. esculenta	Scaffold01203	1	29064	24780
Manes.07G100000	Manes.07G100000.1	M. esculenta	Chromosome07	-1	22681240	22677827
Manes.16G065600	Manes.16G065600.1	M. esculenta	Chromosome16	-1	20966548	20964236
Manes.16G016300	Manes.16G016300.1	M. esculenta	Chromosome16	-1	1617078	1614621
Manes.12G076600	Manes.12G076600.1	M. esculenta	Chromosome12	1	8096589	8092756
Manes.16G016100	Manes.16G016100.1	M. esculenta	Chromosome16	-1	1595284	1592862
Manes.12G097700	Manes.12G097700.1	M. esculenta	Chromosome12	1	18962608	18956674
Manes.02G086300	Manes.02G086300.1	M. esculenta	Chromosome02	-1	6519437	6516354
Manes.18G101800	Manes.18G101800.1	M. esculenta	Chromosome18	-1	8938577	8936200
Manes.07G100100	Manes.07G100100.1	M. esculenta	Chromosome07	-1	22768448	22764908
Manes.06G175600	Manes.06G175600.1	M. esculenta	Chromosome06	1	27445666	27443097
Manes.16G054800	Manes.16G054800.1	M. esculenta	Chromosome16	1	13289945	13288343
Manes.02G086200	Manes.02G086200.1	M. esculenta	Chromosome02	-1	6512947	6512258
Manes.02G203700	Manes.02G203700.1	M. esculenta	Chromosome02	1	19034318	19031763
Manes.16G054700	Manes.16G054700.2	M. esculenta	Chromosome16	1	13253051	13246493
Manes.16G016200	Manes.16G016200.1	M. esculenta	Chromosome16	-1	1609662	1607234
Manes.12G148600	Manes.12G148600.1	M. esculenta	Chromosome12	1	30525382	30523140
Manes.02G192800	Manes.02G192800.1	M. esculenta	Chromosome02	-1	15834930	15832100
Manes.12G149000	Manes.12G149000.1	M. esculenta	Chromosome12	1	30688776	30687929
Manes.12G148800	Manes.12G148800.1	M. esculenta	Chromosome12	1	30679600	30678826
Manes.S073400	Manes.S073400.1	M. esculenta	Scaffold01203	1	37892	35066
Manes.12G066900	Manes.12G066900.1	M. esculenta	Chromosome12	-1	6399784	6396107
Manes.17G041800	Manes.17G041800.1	M. esculenta	Chromosome17	-1	17426502	17422258
Manes.02G086100	Manes.02G086100.1	M. esculenta	Chromosome02	-1	6512135	6511191
Manes.12G076700	Manes.12G076700.1	M. esculenta	Chromosome12	-1	8111295	8108574
Manes.16G047800	Manes.16G047800.1	M. esculenta	Chromosome16	-1	7820581	7812393
Manes.S051300	Manes.S051300.1	M. esculenta	Scaffold01003	-1	79872	75911
Manes.01G207300	Manes.01G207300.1	M. esculenta	Chromosome01	-1	29918621	29914993
Manes.18G102000	Manes.18G102000.1	M. esculenta	Chromosome18	-1	8953150	8952857
Manes.02G203900	Manes.02G203900.3	M. esculenta	Chromosome02	1	19070976	19068508
Manes.18G101900	Manes.18G101900.5	M. esculenta	Chromosome18	-1	8944618	8943202
Manes.16G065800	Manes.16G065800.1	M. esculenta	Chromosome16	-1	20991295	20988115
Manes.12G148700	Manes.12G148700.1	M. esculenta	Chromosome12	1	30611655	30609236
Manes.17G030500	Manes.17G030500.1	M. esculenta	Chromosome17	-1	14609630	14605866
Manes.12G149100	Manes.12G149100.1	M. esculenta	Chromosome12	1	30736277	30733346
Manes.S099100	Manes.S099100.2	M. esculenta	Scaffold01764	-1	6555	4827
Manes.05G077200	Manes.05G077200.1	M. esculenta	Chromosome05	1	5839293	5833057
Manes.08G138500	Manes.08G138500.1	M. esculenta	Chromosome08	-1	30414735	30412548
Manes.02G194000	Manes.02G194000.1	M. esculenta	Chromosome02	1	15953602	15950656
Manes.15G078900	Manes.15G078900.1	M. esculenta	Chromosome15	1	5793819	5790884
Manes.02G193900	Manes.02G193900.1	M. esculenta	Chromosome02	1	15909026	15906241
Kalax.0235s0034	Kalax.0235s0034.1	K. marnieriana	scaffold_235	1	391203	386317
Kalax.0439s0002	Kalax.0439s0002.1	K. marnieriana	scaffold_439	1	14026	11613
Kalax.0235s0038	Kalax.0235s0038.1	K. marnieriana	scaffold_235	1	423305	421388
Kalax.0450s0044	Kalax.0450s0044.1	K. marnieriana	scaffold_450	1	282990	279645
Kalax.0470s0005	Kalax.0470s0005.1	K. marnieriana	scaffold_470	1	41090	38809
Kalax.0655s0024	Kalax.0655s0024.1	K. marnieriana	scaffold_655	1	153880	151452
Kalax.0470s0004	Kalax.0470s0004.1	K. marnieriana	scaffold_470	1	33553	31293
Kalax.0235s0039	Kalax.0235s0039.1	K. marnieriana	scaffold_235	1	430138	428221
Kalax.0350s0007	Kalax.0350s0007.1	K. marnieriana	scaffold_350	1	100106	97480
Kalax.0049s0012	Kalax.0049s0012.1	K. marnieriana	scaffold_49	1	83165	80562
Kalax.0359s0005	Kalax.0359s0005.1	K. marnieriana	scaffold_359	-1	67717	65295
Kalax.0835s0010	Kalax.0835s0010.1	K. marnieriana	scaffold_835	1	43839	41561
Kalax.0964s0001	Kalax.0964s0001.1	K. marnieriana	scaffold_964	-1	21200	18633
Kalax.1401s0001	Kalax.1401s0001.1	K. marnieriana	scaffold_1401	1	8241	5145
Kalax.0655s0023	Kalax.0655s0023.1	K. marnieriana	scaffold_655	1	115629	111938
Kalax.0359s0019	Kalax.0359s0019.1	K. marnieriana	scaffold_359	1	212265	208283
Kalax.0459s0023	Kalax.0459s0023.1	K. marnieriana	scaffold_459	1	237984	235494
Kalax.0359s0012	Kalax.0359s0012.1	K. marnieriana	scaffold_359	-1	141561	139156
Kalax.0588s0005	Kalax.0588s0005.1	K. marnieriana	scaffold_588	1	85755	84892
Kalax.0569s0020	Kalax.0569s0020.1	K. marnieriana	scaffold_569	1	207581	198493
Kalax.0164s0022	Kalax.0164s0022.1	K. marnieriana	scaffold_164	-1	135536	133007
Kalax.0174s0025	Kalax.0174s0025.1	K. marnieriana	scaffold_174	-1	220671	216269
Kalax.0067s0016	Kalax.0067s0016.1	K. marnieriana	scaffold_67	-1	121141	119912
Kalax.0235s0032	Kalax.0235s0032.1	K. marnieriana	scaffold_235	1	373224	369531
Kalax.0790s0002	Kalax.0790s0002.1	K. marnieriana	scaffold_790	1	23315	21945
Kalax.0235s0037	Kalax.0235s0037.1	K. marnieriana	scaffold_235	1	415385	411716
Kalax.0610s0002	Kalax.0610s0002.2	K. marnieriana	scaffold_610	1	26839	24694
Kalax.0368s0006	Kalax.0368s0006.1	K. marnieriana	scaffold_368	-1	37583	35186
Kalax.0164s0023	Kalax.0164s0023.1	K. marnieriana	scaffold_164	-1	140793	137712
Kalax.0021s0064	Kalax.0021s0064.1	K. marnieriana	scaffold_21	1	670033	667862
Kalax.0359s0018	Kalax.0359s0018.1	K. marnieriana	scaffold_359	-1	188602	186197
Kalax.0067s0018	Kalax.0067s0018.1	K. marnieriana	scaffold_67	-1	139919	138821
Kalax.0137s0037	Kalax.0137s0037.1	K. marnieriana	scaffold_137	-1	258553	249450
Kalax.0368s0008	Kalax.0368s0008.1	K. marnieriana	scaffold_368	-1	59744	57527
Kalax.0066s0098	Kalax.0066s0098.1	K. marnieriana	scaffold_66	1	974006	971620
Kalax.0655s0025	Kalax.0655s0025.1	K. marnieriana	scaffold_655	1	158914	156457
Kalax.0515s0002	Kalax.0515s0002.1	K. marnieriana	scaffold_515	1	22156	19348
Kalax.0067s0017	Kalax.0067s0017.1	K. marnieriana	scaffold_67	-1	133320	130895
Kalax.1263s0009	Kalax.1263s0009.1	K. marnieriana	scaffold_1263	1	54026	52965
Kalax.0407s0006	Kalax.0407s0006.1	K. marnieriana	scaffold_407	-1	59779	56672
Kalax.0588s0002	Kalax.0588s0002.1	K. marnieriana	scaffold_588	-1	41966	39860
Kalax.0835s0011	Kalax.0835s0011.1	K. marnieriana	scaffold_835	1	47876	45306
Kalax.0140s0042	Kalax.0140s0042.1	K. marnieriana	scaffold_140	-1	264967	262728
Kalax.0448s0008	Kalax.0448s0008.1	K. marnieriana	scaffold_448	1	97450	95085
Kalax.0655s0022	Kalax.0655s0022.1	K. marnieriana	scaffold_655	1	106091	103494
Kalax.0067s0015	Kalax.0067s0015.1	K. marnieriana	scaffold_67	-1	114924	113007
Kalax.0856s0019	Kalax.0856s0019.1	K. marnieriana	scaffold_856	-1	98616	94642
Kalax.0490s0022	Kalax.0490s0022.1	K. marnieriana	scaffold_490	1	170466	167829
Kalax.0359s0020	Kalax.0359s0020.1	K. marnieriana	scaffold_359	1	220398	217508
Kalax.0655s0027	Kalax.0655s0027.1	K. marnieriana	scaffold_655	1	176921	174100
Kalax.0938s0016	Kalax.0938s0016.1	K. marnieriana	scaffold_938	1	83776	81102
Kalax.0053s0074	Kalax.0053s0074.1	K. marnieriana	scaffold_53	1	568019	565885
Kalax.1163s0005	Kalax.1163s0005.1	K. marnieriana	scaffold_1163	-1	38785	34529
Kalax.0235s0033	Kalax.0235s0033.1	K. marnieriana	scaffold_235	1	382173	380245
Kalax.0844s0001	Kalax.0844s0001.1	K. marnieriana	scaffold_844	-1	7536	5139
Kalax.0610s0001	Kalax.0610s0001.1	K. marnieriana	scaffold_610	1	17669	15011
Kalax.0749s0001	Kalax.0749s0001.1	K. marnieriana	scaffold_749	-1	29369	26696
Kalax.0655s0026	Kalax.0655s0026.1	K. marnieriana	scaffold_655	1	167952	163895
Kalax.0359s0021	Kalax.0359s0021.1	K. marnieriana	scaffold_359	1	243543	240892
Kalax.1028s0011	Kalax.1028s0011.1	K. marnieriana	scaffold_1028	-1	79672	74716
Kalax.0002s0277	Kalax.0002s0277.1	K. marnieriana	scaffold_2	-1	2212895	2210080
Kalax.0515s0001	Kalax.0515s0001.1	K. marnieriana	scaffold_515	1	12708	12154
Kalax.0938s0017	Kalax.0938s0017.1	K. marnieriana	scaffold_938	1	94607	90893
Kalax.0084s0098	Kalax.0084s0098.1	K. marnieriana	scaffold_84	-1	732902	728620
Kalax.0878s0001	Kalax.0878s0001.1	K. marnieriana	scaffold_878	1	11266	9159
Kalax.0790s0001	Kalax.0790s0001.1	K. marnieriana	scaffold_790	1	9237	6349
Kalax.0020s0157	Kalax.0020s0157.1	K. marnieriana	scaffold_20	1	1338751	1336151
Kalax.0166s0060	Kalax.0166s0060.3	K. marnieriana	scaffold_166	-1	477798	475228
Kalax.0950s0006	Kalax.0950s0006.2	K. marnieriana	scaffold_950	1	69441	66581
Kalax.0359s0017	Kalax.0359s0017.1	K. marnieriana	scaffold_359	-1	178880	176472
Kalax.0202s0001	Kalax.0202s0001.1	K. marnieriana	scaffold_202	-1	6210	1908
Kalax.0795s0009	Kalax.0795s0009.1	K. marnieriana	scaffold_795	1	81888	79177
Seita.6G088000	Seita.6G088000.1	S. italica	scaffold_6	1	7875579	7865562
Seita.2G144900	Seita.2G144900.1	S. italica	scaffold_2	-1	17326362	17317325
Seita.1G108600	Seita.1G108600.1	S. italica	scaffold_1	-1	9448787	9445557
Seita.6G048800	Seita.6G048800.1	S. italica	scaffold_6	1	3818508	3816076
Seita.6G087900	Seita.6G087900.1	S. italica	scaffold_6	-1	7862330	7860389
Seita.3G067100	Seita.3G067100.1	S. italica	scaffold_3	1	4274981	4271643
Seita.2G144400	Seita.2G144400.1	S. italica	scaffold_2	-1	17282808	17278876
Seita.1G152000	Seita.1G152000.1	S. italica	scaffold_1	1	20533483	20527201
Seita.9G405400	Seita.9G405400.1	S. italica	scaffold_9	1	46462236	46457922
Seita.7G233500	Seita.7G233500.1	S. italica	scaffold_7	1	29679742	29675477
Seita.6G068400	Seita.6G068400.1	S. italica	scaffold_6	1	5934019	5930246
Seita.9G448900	Seita.9G448900.1	S. italica	scaffold_9	-1	49745248	49742530
Seita.3G313700	Seita.3G313700.1	S. italica	scaffold_3	1	38447387	38443707
Seita.7G013300	Seita.7G013300.1	S. italica	scaffold_7	1	2306443	2301504
Seita.8G232200	Seita.8G232200.1	S. italica	scaffold_8	1	38470631	38468010
Seita.6G048900	Seita.6G048900.1	S. italica	scaffold_6	-1	3828686	3824485
Seita.9G405300	Seita.9G405300.1	S. italica	scaffold_9	1	46445088	46442546
Seita.1G151900	Seita.1G151900.1	S. italica	scaffold_1	1	20516101	20511037
Seita.6G048400	Seita.6G048400.1	S. italica	scaffold_6	-1	3756951	3752956
Seita.8G155600	Seita.8G155600.1	S. italica	scaffold_8	1	29514324	29511129
Seita.6G068100	Seita.6G068100.1	S. italica	scaffold_6	1	5868085	5865774
Seita.6G070100	Seita.6G070100.1	S. italica	scaffold_6	1	6049851	6045703
Seita.6G066400	Seita.6G066400.3	S. italica	scaffold_6	1	5679716	5675231
Seita.7G145900	Seita.7G145900.1	S. italica	scaffold_7	-1	23428208	23425588
Seita.7G233600	Seita.7G233600.1	S. italica	scaffold_7	1	29686837	29681844
Seita.9G351400	Seita.9G351400.1	S. italica	scaffold_9	-1	41095011	41087648
Seita.3G067200	Seita.3G067200.2	S. italica	scaffold_3	1	4281926	4278210
Seita.6G068300	Seita.6G068300.1	S. italica	scaffold_6	1	5913839	5911253
Seita.9G262400	Seita.9G262400.3	S. italica	scaffold_9	-1	21695569	21688729
Seita.1G203600	Seita.1G203600.1	S. italica	scaffold_1	1	28326011	28320963
Seita.1G203500	Seita.1G203500.1	S. italica	scaffold_1	-1	28309024	28305770
Seita.6G048500	Seita.6G048500.1	S. italica	scaffold_6	-1	3774772	3769836
Seita.7G275700	Seita.7G275700.1	S. italica	scaffold_7	1	32568577	32564190
Seita.8G192000	Seita.8G192000.1	S. italica	scaffold_8	1	33922526	33919328
Seita.1G108500	Seita.1G108500.2	S. italica	scaffold_1	-1	9408484	9405334
Seita.9G405200	Seita.9G405200.2	S. italica	scaffold_9	-1	46435046	46432033
Seita.7G146000	Seita.7G146000.1	S. italica	scaffold_7	-1	23433771	23430884
Sobic.007G055600	Sobic.007G055600.1	S. bicolor	Chr07	-1	5684393	5679808
Sobic.006G211500	Sobic.006G211500.2	S. bicolor	Chr06	1	56090525	56085565
Sobic.007G055800	Sobic.007G055800.1	S. bicolor	Chr07	1	5788812	5784121
Sobic.009G009300	Sobic.009G009300.4	S. bicolor	Chr09	-1	885182	879147
Sobic.004G019100	Sobic.004G019100.1	S. bicolor	Chr04	1	1513416	1510543
Sobic.005G130500	Sobic.005G130500.1	S. bicolor	Chr05	1	56790867	56787807
Sobic.006G247500	Sobic.006G247500.4	S. bicolor	Chr06	-1	58676993	58670406
Sobic.007G133900	Sobic.007G133900.1	S. bicolor	Chr07	-1	55797691	55786888
Sobic.006G010100	Sobic.006G010100.1	S. bicolor	Chr06	-1	1478555	1473844
Sobic.001G248600	Sobic.001G248600.3	S. bicolor	Chr01	1	26793003	26783780
Sobic.005G079300	Sobic.005G079300.1	S. bicolor	Chr05	-1	10381293	10374102
Sobic.001G373300	Sobic.001G373300.1	S. bicolor	Chr01	1	66124040	66117180
Sobic.007G035800	Sobic.007G035800.1	S. bicolor	Chr07	-1	3232657	3229083
Sobic.006G211400	Sobic.006G211400.1	S. bicolor	Chr06	1	56082213	56078157
Sobic.004G019300	Sobic.004G019300.2	S. bicolor	Chr04	1	1542628	1539934
Sobic.004G019000	Sobic.004G019000.1	S. bicolor	Chr04	1	1496162	1494007
Sobic.001G369200	Sobic.001G369200.1	S. bicolor	Chr01	-1	65769600	65765769
Sobic.005G161600	Sobic.005G161600.1	S. bicolor	Chr05	1	63645813	63636935
Sobic.002G065500	Sobic.002G065500.2	S. bicolor	Chr02	-1	6476217	6475647
Sobic.005G161200	Sobic.005G161200.1	S. bicolor	Chr05	1	63541413	63527920
Sobic.007G064800	Sobic.007G064800.1	S. bicolor	Chr07	-1	6809411	6804223
Sobic.009G009000	Sobic.009G009000.1	S. bicolor	Chr09	-1	842262	837988
Sobic.004G019400	Sobic.004G019400.1	S. bicolor	Chr04	1	1551366	1548120
Sobic.007G055500	Sobic.007G055500.1	S. bicolor	Chr07	1	5652229	5648903
Sobic.001G173000	Sobic.001G173000.1	S. bicolor	Chr01	-1	14515912	14511853
Sobic.007G055700	Sobic.007G055700.1	S. bicolor	Chr07	1	5764603	5752080
Sobic.004G019550	Sobic.004G019550.1	S. bicolor	Chr04	1	1558262	1557081
Sobic.005G130100	Sobic.005G130100.1	S. bicolor	Chr05	1	56606374	56597886
Sobic.002G065600	Sobic.002G065600.2	S. bicolor	Chr02	-1	6477840	6476747
Sobic.006G027500	Sobic.006G027500.1	S. bicolor	Chr06	-1	5647025	5641465
Sobic.002G002300	Sobic.002G002300.2	S. bicolor	Chr02	-1	321009	317812
Sobic.001G339000	Sobic.001G339000.1	S. bicolor	Chr01	1	62704522	62697525
Sobic.007G034700	Sobic.007G034700.3	S. bicolor	Chr07	-1	3045548	3042566
Sobic.003G368600	Sobic.003G368600.2	S. bicolor	Chr03	1	68433932	68430789
Sobic.005G130400	Sobic.005G130400.5	S. bicolor	Chr05	1	56756722	56746784
Sobic.001G363400	Sobic.001G363400.1	S. bicolor	Chr01	1	65266575	65264256
Sobic.001G415100	Sobic.001G415100.1	S. bicolor	Chr01	-1	69673258	69668369
Sobic.006G010301	Sobic.006G010301.1	S. bicolor	Chr06	-1	1520636	1517753
Sobic.009G009200	Sobic.009G009200.2	S. bicolor	Chr09	-1	862075	853441
Sobic.004G153900	Sobic.004G153900.2	S. bicolor	Chr04	-1	48628709	48618128
Sobic.007G187100	Sobic.007G187100.1	S. bicolor	Chr07	1	62009459	62001596
Sobic.004G018900	Sobic.004G018900.2	S. bicolor	Chr04	1	1488727	1485227
Bradi2g08220	Bradi2g08220.3	B. distachyon	Bd2	-1	6613230	6610076
Bradi2g33686	Bradi2g33686.3	B. distachyon	Bd2	-1	33582844	33579585
Bradi3g15947	Bradi3g15947.1	B. distachyon	Bd3	-1	14180095	14176081
Bradi5g21387	Bradi5g21387.2	B. distachyon	Bd5	1	24188006	24183807
Bradi5g21480	Bradi5g21480.1	B. distachyon	Bd5	1	24242304	24238153
Bradi3g15952	Bradi3g15952.1	B. distachyon	Bd3	-1	14192864	14188693
Bradi5g21383	Bradi5g21383.7	B. distachyon	Bd5	1	24182576	24179552
Bradi4g04987	Bradi4g04987.2	B. distachyon	Bd4	-1	4063393	4057732
Bradi5g01766	Bradi5g01766.4	B. distachyon	Bd5	-1	1805609	1800571
Bradi5g21440	Bradi5g21440.5	B. distachyon	Bd5	1	24218157	24212254
Bradi4g04965	Bradi4g04965.2	B. distachyon	Bd4	-1	4055962	4052186
Bradi3g02130	Bradi3g02130.1	B. distachyon	Bd3	1	1288129	1284287
Bradi3g60316	Bradi3g60316.1	B. distachyon	Bd3	-1	59049709	59046390
Bradi5g21497	Bradi5g21497.2	B. distachyon	Bd5	1	24274843	24270996
Bradi1g49245	Bradi1g49245.2	B. distachyon	Bd1	-1	48144529	48140060
Bradi3g14710	Bradi3g14710.1	B. distachyon	Bd3	-1	13057466	13054477
Bradi1g59690	Bradi1g59690.1	B. distachyon	Bd1	1	58901136	58897307
Bradi3g35027	Bradi3g35027.2	B. distachyon	Bd3	1	37151704	37148162
Bradi5g01823	Bradi5g01823.1	B. distachyon	Bd5	-1	1853804	1849929
Bradi5g00970	Bradi5g00970.2	B. distachyon	Bd5	1	915462	912892
Bradi5g01797	Bradi5g01797.5	B. distachyon	Bd5	1	1837305	1830432
Bradi3g15956	Bradi3g15956.2	B. distachyon	Bd3	-1	14198336	14194599
Bradi1g62538	Bradi1g62538.2	B. distachyon	Bd1	1	61956546	61954548
AHYPO_020426	AHYPO_020426-RA	A. hypochondriacus	scaffold_754	-1	41937	34589
AHYPO_009048	AHYPO_009048-RA	A. hypochondriacus	scaffold_82	-1	452444	441599
AHYPO_016220	AHYPO_016220-RA	A. hypochondriacus	scaffold_300	-1	178848	170561
AHYPO_021648	AHYPO_021648-RA	A. hypochondriacus	scaffold_1070	-1	59057	58128
AHYPO_011743	AHYPO_011743-RA	A. hypochondriacus	scaffold_132	-1	71672	70946
AHYPO_010520	AHYPO_010520-RA	A. hypochondriacus	scaffold_105	-1	381956	375588
AHYPO_015394	AHYPO_015394-RA	A. hypochondriacus	scaffold_257	1	299097	298804
AHYPO_019193	AHYPO_019193-RA	A. hypochondriacus	scaffold_550	1	60162	58252
AHYPO_021616	AHYPO_021616-RA	A. hypochondriacus	scaffold_1056	1	73309	70455
AHYPO_020423	AHYPO_020423-RA	A. hypochondriacus	scaffold_754	-1	13445	8182
AHYPO_018028	AHYPO_018028-RA	A. hypochondriacus	scaffold_436	-1	231511	226184
AHYPO_018026	AHYPO_018026-RA	A. hypochondriacus	scaffold_436	-1	172622	169221
AHYPO_016311	AHYPO_016311-RA	A. hypochondriacus	scaffold_304	-1	207693	199874
AHYPO_016218	AHYPO_016218-RA	A. hypochondriacus	scaffold_300	-1	157311	145941
AHYPO_022486	AHYPO_022486-RA	A. hypochondriacus	scaffold_1463	-1	24119	7826
AHYPO_004638	AHYPO_004638-RA	A. hypochondriacus	scaffold_29	-1	1115232	1107462
AHYPO_019801	AHYPO_019801-RA	A. hypochondriacus	scaffold_641	-1	26632	21307
AHYPO_002917	AHYPO_002917-RA	A. hypochondriacus	scaffold_16	-1	1101153	1092401
AHYPO_011358	AHYPO_011358-RA	A. hypochondriacus	scaffold_122	1	308591	300093
AHYPO_010519	AHYPO_010519-RA	A. hypochondriacus	scaffold_105	-1	375458	373588
AHYPO_004639	AHYPO_004639-RA	A. hypochondriacus	scaffold_29	-1	1127276	1122564
AHYPO_010004	AHYPO_010004-RA	A. hypochondriacus	scaffold_97	1	131333	125086
AHYPO_011744	AHYPO_011744-RA	A. hypochondriacus	scaffold_132	-1	74982	72244
AHYPO_021617	AHYPO_021617-RA	A. hypochondriacus	scaffold_1056	-1	79586	76183
AHYPO_019803	AHYPO_019803-RA	A. hypochondriacus	scaffold_641	-1	85337	84343
AHYPO_004640	AHYPO_004640-RA	A. hypochondriacus	scaffold_29	1	1149924	1143158
AHYPO_016221	AHYPO_016221-RA	A. hypochondriacus	scaffold_300	-1	204441	196922
Pp3c7_1650	Pp3c7_1650V3.1	P. patens	Chr07	1	964969	960694
Pp3c20_21880	Pp3c20_21880V3.1	P. patens	Chr20	-1	14304669	14303419
Pp3c3_3120	Pp3c3_3120V3.1	P. patens	Chr03	1	1809863	1809250
Pp3c20_21890	Pp3c20_21890V3.1	P. patens	Chr20	-1	14307720	14303419
Pp3c7_1880	Pp3c7_1880V3.2	P. patens	Chr07	-1	1159007	1152753
Mapoly0046s0122	Mapoly0046s0122.1	M. polymorpha	scaffold_46	1	1396443	1385880
Mapoly0207s0001	Mapoly0207s0001.1	M. polymorpha	scaffold_207	-1	10214	4162
Mapoly0015s0008	Mapoly0015s0008.1	M. polymorpha	scaffold_15	1	112233	105438
Mapoly0221s0001	Mapoly0221s0001.1	M. polymorpha	scaffold_221	1	7051	2504
Mapoly0142s0043	Mapoly0142s0043.1	M. polymorpha	scaffold_142	1	436934	434377
Mapoly0167s0025	Mapoly0167s0025.1	M. polymorpha	scaffold_167	1	282717	274340
Mapoly0050s0107	Mapoly0050s0107.1	M. polymorpha	scaffold_50	-1	1102777	1096616
Mapoly0097s0049	Mapoly0097s0049.1	M. polymorpha	scaffold_97	-1	427350	420976
Aco018926	Aco018926.1	A. comosus	LG20	1	7782512	7780629
Aco006587	Aco006587.1	A. comosus	LG14	-1	1194309	1157705
Aco018450	Aco018450.1	A. comosus	LG01	1	3998537	3979357
Aco018929	Aco018929.1	A. comosus	LG20	1	7818657	7817020
Aco018928	Aco018928.1	A. comosus	LG20	1	7806477	7800304
Aco010507	Aco010507.1	A. comosus	LG07	1	13359804	13355446
Aco012771	Aco012771.1	A. comosus	LG05	1	14661121	14656575
Aco031800	Aco031800.1	A. comosus	scaffold_2343	-1	12894	10985
Aco022417	Aco022417.1	A. comosus	LG01	-1	19602928	19568826
Aco004595	Aco004595.1	A. comosus	LG05	-1	4275500	4268537
Aco000223	Aco000223.1	A. comosus	LG12	-1	3511637	3510688
Aco019527	Aco019527.1	A. comosus	LG07	-1	11249995	11245920
Aco014922	Aco014922.1	A. comosus	LG04	1	10451334	10435956
Aco007938	Aco007938.1	A. comosus	LG21	-1	9364089	9363604
Aco028174	Aco028174.1	A. comosus	LG20	1	7881621	7848020
Aco019525	Aco019525.1	A. comosus	LG07	-1	11212523	11202473
Aco007937	Aco007937.1	A. comosus	LG21	-1	9369040	9366149
Aco000225	Aco000225.1	A. comosus	LG12	-1	3509345	3508922
Aco000222	Aco000222.1	A. comosus	LG12	-1	3566819	3512584
LOC_Os04g27070	LOC_Os04g27070.1	O. sativa	Chr4	-1	16011934	16007286
LOC_Os03g24760	LOC_Os03g24760.1	O. sativa	Chr3	-1	14110162	14107200
LOC_Os08g07100	LOC_Os08g07100.1	O. sativa	Chr8	1	3977334	3972216
LOC_Os04g26960	LOC_Os04g26960.1	O. sativa	Chr4	1	15948394	15943440
LOC_Os04g27430	LOC_Os04g27430.1	O. sativa	Chr4	-1	16218619	16214063
LOC_Os07g11790	LOC_Os07g11790.1	O. sativa	Chr7	-1	6522044	6515622
LOC_Os05g17010	LOC_Os05g17010.1	O. sativa	Chr5	1	9712181	9706446
LOC_Os02g36264	LOC_Os02g36264.1	O. sativa	Chr2	-1	21899230	21886310
LOC_Os11g28530	LOC_Os11g28530.2	O. sativa	Chr11	-1	16449276	16435035
LOC_Os02g26014	LOC_Os02g26014.1	O. sativa	Chr2	-1	15283398	15263803
LOC_Os04g27340	LOC_Os04g27340.1	O. sativa	Chr4	-1	16162828	16151639
LOC_Os03g24640	LOC_Os03g24640.1	O. sativa	Chr3	1	14037330	14032516
LOC_Os03g31430	LOC_Os03g31430.1	O. sativa	Chr3	-1	17906117	17899361
LOC_Os04g27760	LOC_Os04g27760.1	O. sativa	Chr4	-1	16410838	16407450
LOC_Os02g17780	LOC_Os02g17780.1	O. sativa	Chr2	-1	10283727	10273718
LOC_Os01g23530	LOC_Os01g23530.1	O. sativa	Chr1	1	13218563	13211987
LOC_Os04g27470	LOC_Os04g27470.1	O. sativa	Chr4	-1	16241001	16240723
LOC_Os04g26980	LOC_Os04g26980.1	O. sativa	Chr4	-1	15957114	15953717
LOC_Os03g24650	LOC_Os03g24650.1	O. sativa	Chr3	-1	14044846	14043237
LOC_Os04g27480	LOC_Os04g27480.1	O. sativa	Chr4	-1	16243638	16242233
LOC_Os02g02930	LOC_Os02g02930.1	O. sativa	Chr2	1	1151142	1145779
LOC_Os04g52240	LOC_Os04g52240.1	O. sativa	Chr4	1	31043425	31035046
LOC_Os04g27670	LOC_Os04g27670.1	O. sativa	Chr4	-1	16354016	16349934
LOC_Os11g28490	LOC_Os11g28490.1	O. sativa	Chr11	-1	16409298	16407723
LOC_Os08g07080	LOC_Os08g07080.1	O. sativa	Chr8	1	3965666	3960463
LOC_Os04g27790	LOC_Os04g27790.1	O. sativa	Chr4	1	16424898	16419959
LOC_Os08g07120	LOC_Os08g07120.1	O. sativa	Chr8	1	3988792	3985667
LOC_Os10g34790	LOC_Os10g34790.1	O. sativa	Chr10	-1	18575856	18573539
LOC_Os01g42610	LOC_Os01g42610.1	O. sativa	Chr1	1	24238989	24234629
LOC_Os04g10060	LOC_Os04g10060.1	O. sativa	Chr4	-1	5434028	5428338
LOC_Os04g01810	LOC_Os04g01810.1	O. sativa	Chr4	1	524507	520182
LOC_Os08g04500	LOC_Os08g04500.2	O. sativa	Chr8	-1	2213892	2210021
LOC_Os03g24680	LOC_Os03g24680.1	O. sativa	Chr3	1	14066525	14060652
LOC_Os04g27400	LOC_Os04g27400.1	O. sativa	Chr4	-1	16191764	16187201
LOC_Os02g36285	LOC_Os02g36285.1	O. sativa	Chr2	1	21912631	21911434
LOC_Os02g36220	LOC_Os02g36220.1	O. sativa	Chr2	-1	21863592	21853493
LOC_Os12g30824	LOC_Os12g30824.2	O. sativa	Chr12	-1	18528700	18509843
LOC_Os04g27720	LOC_Os04g27720.1	O. sativa	Chr4	-1	16384791	16380267
LOC_Os04g52230	LOC_Os04g52230.1	O. sativa	Chr4	1	31031248	31026617
LOC_Os04g52210	LOC_Os04g52210.1	O. sativa	Chr4	1	31024260	31019367
LOC_Os03g22634	LOC_Os03g22634.1	O. sativa	Chr3	-1	13071473	13056787
LOC_Os04g27540	LOC_Os04g27540.1	O. sativa	Chr4	-1	16287133	16279426
LOC_Os02g36140	LOC_Os02g36140.3	O. sativa	Chr2	1	21771452	21765009
LOC_Os02g36210	LOC_Os02g36210.1	O. sativa	Chr2	1	21847837	21841059
LOC_Os03g24690	LOC_Os03g24690.1	O. sativa	Chr3	-1	14071112	14067751
LOC_Os04g27190	LOC_Os04g27190.3	O. sativa	Chr4	-1	16067312	16057927
LOC_Os03g22620	LOC_Os03g22620.1	O. sativa	Chr3	-1	13046117	13035228
Zosma52g00660	Zosma52g00660.1	Z. marina	scaffold_52	-1	410860	407915
Zosma26g01520	Zosma26g01520.1	Z. marina	scaffold_26	1	935514	932752
MA_10025722g0010	MA_10025722g0010	Picea abies	MA_10025722	-1	23	586
MA_10094856g0010	MA_10094856g0010	Picea abies	MA_10094856	1	2088	2342
MA_10099827g0020	MA_10099827g0020	Picea abies	MA_10099827	1	4495	4824
MA_10121006g0010	MA_10121006g0010	Picea abies	MA_10121006	1	1	2382
MA_10137700g0010	MA_10137700g0010	Picea abies	MA_10137700	-1	2350	2601
MA_10151149g0010	MA_10151149g0010	Picea abies	MA_10151149	1	1	2234
MA_10212729g0010	MA_10212729g0010	Picea abies	MA_10212729	1	2220	3107
MA_10302367g0010	MA_10302367g0010	Picea abies	MA_10302367	-1	24219	26510
MA_10312144g0010	MA_10312144g0010	Picea abies	MA_10312144	1	1	345
MA_10425884g0010	MA_10425884g0010	Picea abies	MA_10425884	1	24088	28452
MA_10430954g0010	MA_10430954g0010	Picea abies	MA_10430954	1	6938	8529
MA_10435715g0010	MA_10435715g0010	Picea abies	MA_10435715	-1	1826	2675
MA_10435955g0030	MA_10435955g0030	Picea abies	MA_10435955	-1	16885	18087
MA_10436878g0010	MA_10436878g0010	Picea abies	MA_10436878	-1	1156	1661
MA_111325g0010	MA_111325g0010	Picea abies	MA_111325	1	4556	4976
MA_1163813g0010	MA_1163813g0010	Picea abies	MA_1163813	-1	2908	3434
MA_136166g0010	MA_136166g0010	Picea abies	MA_136166	1	22695	24620
MA_185564g0020	MA_185564g0020	Picea abies	MA_185564	1	12264	13346
MA_207479g0010	MA_207479g0010	Picea abies	MA_207479	-1	8282	8572
MA_255417g0010	MA_255417g0010	Picea abies	MA_255417	1	1089	2560
MA_256838g0010	MA_256838g0010	Picea abies	MA_256838	-1	1174	1880
MA_353527g0010	MA_353527g0010	Picea abies	MA_353527	-1	3799	4428
MA_356143g0020	MA_356143g0020	Picea abies	MA_356143	1	3450	3898
MA_5785166g0010	MA_5785166g0010	Picea abies	MA_5785166	-1	1	840
MA_5874804g0010	MA_5874804g0010	Picea abies	MA_5874804	1	1	285
MA_5905352g0010	MA_5905352g0010	Picea abies	MA_5905352	-1	1	837
MA_5912150g0010	MA_5912150g0010	Picea abies	MA_5912150	1	328	633
MA_8002141g0010	MA_8002141g0010	Picea abies	MA_8002141	-1	1404	1691
MA_9198151g0010	MA_9198151g0010	Picea abies	MA_9198151	-1	801	1887
MA_9831579g0010	MA_9831579g0010	Picea abies	MA_9831579	1	66	823
MA_98418g0010	MA_98418g0010	Picea abies	MA_98418	1	2970	3158
MA_10196363g0010	MA_10196363g0010	Picea abies	MA_10196363	-1	760	3802
MA_10426551g0010	MA_10426551g0010	Picea abies	MA_10426551	1	210	2865
MA_10426561g0010	MA_10426561g0010	Picea abies	MA_10426561	-1	848	4456
MA_10433916g0010	MA_10433916g0010	Picea abies	MA_10433916	-1	2850	13141
MA_10434494g0010	MA_10434494g0010	Picea abies	MA_10434494	-1	577	16991
MA_10434542g0010	MA_10434542g0010	Picea abies	MA_10434542	-1	1249	4087
MA_10435148g0010	MA_10435148g0010	Picea abies	MA_10435148	-1	14577	17776
MA_10435309g0010	MA_10435309g0010	Picea abies	MA_10435309	1	3930	7982
MA_10435706g0010	MA_10435706g0010	Picea abies	MA_10435706	1	132	2864
MA_10435955g0010	MA_10435955g0010	Picea abies	MA_10435955	-1	401	3056
MA_14092g0010	MA_14092g0010	Picea abies	MA_14092	-1	14234	17693
MA_167185g0010	MA_167185g0010	Picea abies	MA_167185	1	1	2658
MA_17608g0020	MA_17608g0020	Picea abies	MA_17608	1	13326	20753
MA_177655g0010	MA_177655g0010	Picea abies	MA_177655	1	5794	9580
MA_18053g0010	MA_18053g0010	Picea abies	MA_18053	-1	48827	52149
MA_1830g0010	MA_1830g0010	Picea abies	MA_1830	1	2807	9546
MA_18743g0010	MA_18743g0010	Picea abies	MA_18743	-1	62987	67010
MA_269949g0010	MA_269949g0010	Picea abies	MA_269949	-1	1	2133
MA_328490g0010	MA_328490g0010	Picea abies	MA_328490	1	1436	4573
MA_387252g0010	MA_387252g0010	Picea abies	MA_387252	-1	1321	2930
MA_5433442g0010	MA_5433442g0010	Picea abies	MA_5433442	-1	1	767
MA_57103g0010	MA_57103g0010	Picea abies	MA_57103	-1	16922	25255
MA_70145g0010	MA_70145g0010	Picea abies	MA_70145	-1	2089	6875
MA_74237g0010	MA_74237g0010	Picea abies	MA_74237	1	8196	15139
MA_823966g0010	MA_823966g0010	Picea abies	MA_823966	-1	2440	5965
MA_86213g0010	MA_86213g0010	Picea abies	MA_86213	1	21894	27364
MA_9401581g0010	MA_9401581g0010	Picea abies	MA_9401581	1	306	1650
MA_9461183g0010	MA_9461183g0010	Picea abies	MA_9461183	1	159	1973

## Sheet: PF01397 and PF03936
Table S1_Sheet3. Genome-wide identification of genes encoding both PF01397 and PF03936 domains in 44 plant species
Gene Name	Transcript Name	Species Name	Chromosome Name	Strand	Sequence from	Sequence To
418910	418910	S. moellendorffii	scaffold_40	-1	518658	515086
412139	412139	S. moellendorffii	scaffold_17	1	459901	456408
124329	124329	S. moellendorffii	scaffold_74	-1	298927	296031
406214	406214	S. moellendorffii	scaffold_5	1	803384	798678
112927	112927	S. moellendorffii	scaffold_45	-1	64276	61439
402351	402351	S. moellendorffii	scaffold_0	1	2483996	2479767
402349	402349	S. moellendorffii	scaffold_0	-1	2461317	2454926
163980	163980	S. moellendorffii	scaffold_0	1	3453340	3450326
407280	407280	S. moellendorffii	scaffold_6	-1	3374585	3371352
439448	439448	S. moellendorffii	scaffold_6	-1	3384851	3381311
403761	403761	S. moellendorffii	scaffold_1	1	4620333	4615447
86551	86551	S. moellendorffii	scaffold_8	-1	2090090	2087234
76432	76432	S. moellendorffii	scaffold_1	-1	4544055	4542062
493202	493202	A. lyrata	scaffold_7	-1	11873129	11869885
915722	915722	A. lyrata	scaffold_8	-1	3081843	3078307
352546	352546	A. lyrata	scaffold_6	1	23450603	23443458
329840	329840	A. lyrata	scaffold_7	-1	11899125	11895804
341583	341583	A. lyrata	scaffold_3	-1	6093644	6092255
477113	477113	A. lyrata	scaffold_2	1	18681651	18677510
332992	332992	A. lyrata	scaffold_9	1	455633	450894
932445	932445	A. lyrata	scaffold_4	1	2604414	2602897
891372	891372	A. lyrata	scaffold_7	-1	20563502	20559350
330931	330931	A. lyrata	scaffold_8	-1	3088235	3085804
481194	481194	A. lyrata	scaffold_4	1	1725507	1722810
922469	922469	A. lyrata	scaffold_1	1	15673651	15671142
924923	924923	A. lyrata	scaffold_2	-1	2672110	2666775
932440	932440	A. lyrata	scaffold_4	1	2585534	2581944
913921	913921	A. lyrata	scaffold_1	1	24890093	24882535
899756	899756	A. lyrata	scaffold_4	1	2597009	2590899
904386	904386	A. lyrata	scaffold_3	-1	6096473	6094163
338258	338258	A. lyrata	scaffold_2	-1	2698692	2692319
913919	913919	A. lyrata	scaffold_1	1	24876772	24873726
896435	896435	A. lyrata	scaffold_5	1	2496141	2492231
348000	348000	A. lyrata	scaffold_5	1	14153956	14150507
924854	924854	A. lyrata	scaffold_2	1	2315533	2313240
evm.TU.supercontig_1.288	evm.model.supercontig_1.288	C. papaya	supercontig_1	-1	3993616	3991240
evm.TU.supercontig_585.3	evm.model.supercontig_585.3	C. papaya	supercontig_585	1	27425	24541
evm.TU.supercontig_32.89	evm.model.supercontig_32.89	C. papaya	supercontig_32	-1	1123172	1119526
evm.TU.supercontig_1.285	evm.model.supercontig_1.285	C. papaya	supercontig_1	-1	3920387	3917735
evm.TU.supercontig_52.43	evm.model.supercontig_52.43	C. papaya	supercontig_52	1	389378	383668
evm.TU.supercontig_596.2	evm.model.supercontig_596.2	C. papaya	supercontig_596	-1	13279	9350
evm.TU.supercontig_1.290	evm.model.supercontig_1.290	C. papaya	supercontig_1	-1	4013231	4009767
evm.TU.supercontig_81.3	evm.model.supercontig_81.3	C. papaya	supercontig_81	-1	13290	10660
evm.TU.supercontig_19.15	evm.model.supercontig_19.15	C. papaya	supercontig_19	1	167869	162742
evm.TU.contig_33276.1	evm.TU.contig_33276.1	C. papaya	contig_33276	-1	2540	432
evm.TU.supercontig_761.1	evm.model.supercontig_761.1	C. papaya	supercontig_761	-1	12189	8702
29647.t000083	29647.m002075	R. communis	29647	-1	505943	500648
30156.t000003	30156.m001700	R. communis	30156	1	165712	161057
30169.t000060	30169.m006283	R. communis	30169	1	306654	304075
29910.t000042	29910.m000951	R. communis	29910	-1	469706	467075
29842.t000193	29842.m003696	R. communis	29842	1	974040	970750
29771.t000002	29771.m000073	R. communis	29771	-1	40982	37377
29827.t000087	29827.m002614	R. communis	29827	-1	473059	470120
30131.t000152	30131.m007001	R. communis	30131	-1	917326	914564
30169.t000066	30169.m006289	R. communis	30169	-1	333820	331488
30169.t000053	30169.m006276	R. communis	30169	1	280306	277549
29842.t000189	29842.m003692	R. communis	29842	1	938871	935045
30169.t000063	30169.m006286	R. communis	30169	1	317986	315529
30225.t000038	30225.m001714	R. communis	30225	1	1362542	1360060
30169.t000091	30169.m006314	R. communis	30169	-1	437674	434351
28670.t000003	28670.m000104	R. communis	28670	1	39961	35175
29806.t000024	29806.m000953	R. communis	29806	1	176978	172413
29806.t000018	29806.m000947	R. communis	29806	1	125802	119525
29840.t000001	29840.m000603	R. communis	29840	1	19862	14769
30156.t000006	30156.m001703	R. communis	30156	1	283381	278903
29806.t000023	29806.m000952	R. communis	29806	1	166709	162383
29910.t000035	29910.m000944	R. communis	29910	1	414259	411527
28166.t000001	28166.m001038	R. communis	28166	1	7840	1236
27688.t000001	27688.m000060	R. communis	27688	1	11264	6130
Cucsa.250250	Cucsa.250250.1	C. sativus	scaffold02219	-1	367475	363082
Cucsa.041540	Cucsa.041540.1	C. sativus	scaffold00540	1	104052	96282
Cucsa.041580	Cucsa.041580.1	C. sativus	scaffold00540	1	163510	160054
Cucsa.250170	Cucsa.250170.1	C. sativus	scaffold02219	-1	294520	291652
Cucsa.041560	Cucsa.041560.1	C. sativus	scaffold00540	-1	132686	127339
Cucsa.250210	Cucsa.250210.1	C. sativus	scaffold02219	1	343087	339103
Cucsa.074310	Cucsa.074310.1	C. sativus	scaffold00785	-1	173313	169918
Cucsa.250200	Cucsa.250200.1	C. sativus	scaffold02219	1	327525	322407
Cucsa.086400	Cucsa.086400.1	C. sativus	scaffold00870	-1	536837	533154
Cucsa.074290	Cucsa.074290.1	C. sativus	scaffold00785	-1	132763	130801
Cucsa.086410	Cucsa.086410.1	C. sativus	scaffold00870	-1	547833	545824
Cucsa.320820	Cucsa.320820.2	C. sativus	scaffold03080	1	662506	656695
Cucsa.073150	Cucsa.073150.1	C. sativus	scaffold00765	-1	753895	749652
Cucsa.239940	Cucsa.239940.1	C. sativus	scaffold02046	-1	824913	819001
Cucsa.041570	Cucsa.041570.1	C. sativus	scaffold00540	-1	148606	142858
Cucsa.086420	Cucsa.086420.1	C. sativus	scaffold00870	-1	574370	568918
Cucsa.041550	Cucsa.041550.1	C. sativus	scaffold00540	1	121991	114258
Cucsa.250160	Cucsa.250160.1	C. sativus	scaffold02219	-1	287924	284502
Cucsa.074280	Cucsa.074280.1	C. sativus	scaffold00785	-1	121702	118791
Cucsa.250180	Cucsa.250180.1	C. sativus	scaffold02219	-1	301337	298472
Cucsa.184580	Cucsa.184580.1	C. sativus	scaffold01274	-1	257222	252268
Cucsa.250240	Cucsa.250240.1	C. sativus	scaffold02219	-1	359693	355361
GSVIVG01036374001	GSVIVT01036374001	V. vinifera	chr18_random	-1	4334744	4325086
GSVIVG01030646001	GSVIVT01030646001	V. vinifera	chr12	1	7441486	7438986
GSVIVG01036320001	GSVIVT01036320001	V. vinifera	chr18_random	1	3765886	3763678
GSVIVG01036308001	GSVIVT01036308001	V. vinifera	chr18_random	1	3671752	3657972
GSVIVG01036373001	GSVIVT01036373001	V. vinifera	chr18_random	-1	4319277	4318038
GSVIVG01036368001	GSVIVT01036368001	V. vinifera	chr18_random	-1	4306081	4289405
GSVIVG01006591001	GSVIVT01006591001	V. vinifera	chrUn	-1	26913498	26910348
GSVIVG01036312001	GSVIVT01036312001	V. vinifera	chr18_random	1	3701123	3693107
GSVIVG01006342001	GSVIVT01006342001	V. vinifera	chr10_random	-1	344422	340057
GSVIVG01001155001	GSVIVT01001155001	V. vinifera	chr7	-1	1230175	1223757
GSVIVG01005272001	GSVIVT01005272001	V. vinifera	chrUn	1	20121415	20117372
GSVIVG01012363001	GSVIVT01012363001	V. vinifera	chr13_random	-1	41092	37777
GSVIVG01036367001	GSVIVT01036367001	V. vinifera	chr18_random	-1	4283805	4279081
GSVIVG01036348001	GSVIVT01036348001	V. vinifera	chr18_random	1	4041809	4039510
GSVIVG01014557001	GSVIVT01014557001	V. vinifera	chr19	-1	5156157	5137989
GSVIVG01005271001	GSVIVT01005271001	V. vinifera	chrUn	1	20105915	20103623
GSVIVG01006955001	GSVIVT01006955001	V. vinifera	chrUn	1	29420850	29416151
GSVIVG01005221001	GSVIVT01005221001	V. vinifera	chrUn	1	19406518	19404069
GSVIVG01036376001	GSVIVT01036376001	V. vinifera	chr18_random	-1	4344318	4336041
GSVIVG01005217001	GSVIVT01005217001	V. vinifera	chrUn	1	19301054	19293276
GSVIVG01014323001	GSVIVT01014323001	V. vinifera	chr19	-1	2638598	2630096
GSVIVG01036344001	GSVIVT01036344001	V. vinifera	chr18_random	-1	3988761	3982770
GSVIVG01006589001	GSVIVT01006589001	V. vinifera	chrUn	-1	26899028	26897077
GSVIVG01000401001	GSVIVT01000401001	V. vinifera	chr12	-1	7535952	7534013
GSVIVG01036361001	GSVIVT01036361001	V. vinifera	chr18_random	-1	4220002	4217610
GSVIVG01030647001	GSVIVT01030647001	V. vinifera	chr12	1	7463233	7461781
GSVIVG01014569001	GSVIVT01014569001	V. vinifera	chr19	1	5257674	5254957
GSVIVG01002351001	GSVIVT01002351001	V. vinifera	chrUn	1	34329084	34326056
GSVIVG01036724001	GSVIVT01036724001	V. vinifera	chr19	-1	23291080	23284514
GSVIVG01036322001	GSVIVT01036322001	V. vinifera	chr18_random	1	3798237	3776068
GSVIVG01014325001	GSVIVT01014325001	V. vinifera	chr19	-1	2670271	2667892
GSVIVG01036360001	GSVIVT01036360001	V. vinifera	chr18_random	1	4210077	4207769
GSVIVG01014174001	GSVIVT01014174001	V. vinifera	chr19	1	1123813	1119849
GSVIVG01036315001	GSVIVT01036315001	V. vinifera	chr18_random	-1	3720275	3717755
GSVIVG01036325001	GSVIVT01036325001	V. vinifera	chr18_random	1	3864332	3847565
GSVIVG01001153001	GSVIVT01001153001	V. vinifera	chr7	-1	1258313	1251671
GSVIVG01006399001	GSVIVT01006399001	V. vinifera	chrUn	1	25623974	25621460
GSVIVG01014324001	GSVIVT01014324001	V. vinifera	chr19	-1	2661593	2643180
GSVIVG01014566001	GSVIVT01014566001	V. vinifera	chr19	-1	5232195	5225078
GSVIVG01036343001	GSVIVT01036343001	V. vinifera	chr18_random	-1	3982165	3963736
GSVIVG01006467001	GSVIVT01006467001	V. vinifera	chrUn	-1	26221959	26211204
GSVIVG01014558001	GSVIVT01014558001	V. vinifera	chr19	-1	5159153	5156208
GSVIVG01006642001	GSVIVT01006642001	V. vinifera	chrUn	-1	27239452	27236994
GSVIVG01005268001	GSVIVT01005268001	V. vinifera	chrUn	1	20038914	20036538
GSVIVG01014175001	GSVIVT01014175001	V. vinifera	chr19	-1	1130047	1126917
GSVIVG01036371001	GSVIVT01036371001	V. vinifera	chr18_random	-1	4314526	4309093
GSVIVG01036317001	GSVIVT01036317001	V. vinifera	chr18_random	1	3751400	3748985
GSVIVG01036366001	GSVIVT01036366001	V. vinifera	chr18_random	-1	4277003	4247413
GSVIVG01013515001	GSVIVT01013515001	V. vinifera	chr13_random	-1	2071639	2070611
GSVIVG01036370001	GSVIVT01036370001	V. vinifera	chr18_random	-1	4309046	4307867
GSVIVG01013517001	GSVIVT01013517001	V. vinifera	chr13_random	-1	2110503	2108876
GSVIVG01036313001	GSVIVT01036313001	V. vinifera	chr18_random	1	3702708	3701204
GSVIVG01000414001	GSVIVT01000414001	V. vinifera	chr12	1	7691283	7689952
GSVIVG01000402001	GSVIVT01000402001	V. vinifera	chr12	-1	7550625	7549484
GSVIVG01036372001	GSVIVT01036372001	V. vinifera	chr18_random	-1	4318025	4314735
GSVIVG01036351001	GSVIVT01036351001	V. vinifera	chr18_random	-1	4108226	4106981
GSVIVG01000410001	GSVIVT01000410001	V. vinifera	chr12	1	7626926	7625592
orange1.1g044511m.g	orange1.1g044511m	C. sinensis	scaffold00371	1	15089	13232
orange1.1g008620m.g	orange1.1g008620m	C. sinensis	scaffold00162	1	75249	71631
orange1.1g041613m.g	orange1.1g041613m	C. sinensis	scaffold01186	1	14655	12326
orange1.1g003417m.g	orange1.1g003417m	C. sinensis	scaffold00022	-1	1045132	1039025
orange1.1g045043m.g	orange1.1g045043m	C. sinensis	scaffold00293	-1	71836	68818
orange1.1g039153m.g	orange1.1g039153m	C. sinensis	scaffold01186	1	33155	31068
orange1.1g006994m.g	orange1.1g006994m	C. sinensis	scaffold00007	-1	1503636	1500906
orange1.1g012005m.g	orange1.1g012005m	C. sinensis	scaffold03334	-1	9128	5240
orange1.1g008817m.g	orange1.1g008817m	C. sinensis	scaffold00847	1	13541	10444
orange1.1g021595m.g	orange1.1g021595m	C. sinensis	scaffold00477	-1	121199	119674
orange1.1g040521m.g	orange1.1g040521m	C. sinensis	scaffold00010	-1	1283075	1281381
orange1.1g019916m.g	orange1.1g019916m	C. sinensis	scaffold00847	-1	47563	45459
orange1.1g004193m.g	orange1.1g004193m	C. sinensis	scaffold00052	-1	436618	431712
orange1.1g043404m.g	orange1.1g043404m	C. sinensis	scaffold00567	1	8505	6040
orange1.1g039366m.g	orange1.1g039366m	C. sinensis	scaffold00369	1	139463	136861
orange1.1g007889m.g	orange1.1g007889m	C. sinensis	scaffold00010	1	1294465	1291066
orange1.1g044370m.g	orange1.1g044370m	C. sinensis	scaffold00020	-1	449685	446988
orange1.1g045533m.g	orange1.1g045533m	C. sinensis	scaffold00228	-1	253356	252087
orange1.1g044224m.g	orange1.1g044224m	C. sinensis	scaffold00012	-1	2222149	2215522
orange1.1g047877m.g	orange1.1g047877m	C. sinensis	scaffold00101	-1	207999	205066
orange1.1g041926m.g	orange1.1g041926m	C. sinensis	scaffold00680	-1	15665	13133
orange1.1g044890m.g	orange1.1g044890m	C. sinensis	scaffold00064	1	626739	623708
orange1.1g035568m.g	orange1.1g035568m	C. sinensis	scaffold00002	1	857402	854127
orange1.1g048051m.g	orange1.1g048051m	C. sinensis	scaffold00293	1	127687	126434
orange1.1g040042m.g	orange1.1g040042m	C. sinensis	scaffold00101	1	397420	395323
orange1.1g008427m.g	orange1.1g008427m	C. sinensis	scaffold00012	1	2153037	2149101
orange1.1g008767m.g	orange1.1g009848m	C. sinensis	scaffold00044	-1	251818	245270
orange1.1g014206m.g	orange1.1g014206m	C. sinensis	scaffold05898	1	2389	206
orange1.1g015245m.g	orange1.1g015245m	C. sinensis	scaffold00369	1	13991	11245
orange1.1g008206m.g	orange1.1g008206m	C. sinensis	scaffold03478	1	8087	3809
AT1G61120	AT1G61120.1	A. thaliana	Chr1	1	22528811	22523637
AT4G20210	AT4G20210.1	A. thaliana	Chr4	-1	10918282	10913613
AT5G48110	AT5G48110.1	A. thaliana	Chr5	-1	19504357	19501157
AT4G16730	AT4G16730.1	A. thaliana	Chr4	1	9406003	9402898
AT3G14520	AT3G14520.1	A. thaliana	Chr3	-1	4878336	4875748
AT4G13280	AT4G13280.1	A. thaliana	Chr4	-1	7736745	7733114
AT3G14490	AT3G14490.1	A. thaliana	Chr3	-1	4865949	4863631
AT1G66020	AT1G66020.1	A. thaliana	Chr1	1	24580185	24577553
AT4G15870	AT4G15870.1	A. thaliana	Chr4	-1	9010947	9008372
AT4G20230	AT4G20230.1	A. thaliana	Chr4	-1	10926758	10924121
AT4G16740	AT4G16740.2	A. thaliana	Chr4	1	9409920	9407768
AT1G79460	AT1G79460.1	A. thaliana	Chr1	1	29894587	29890392
AT5G23960	AT5G23960.2	A. thaliana	Chr5	1	8095285	8092969
AT3G25820	AT3G25820.2	A. thaliana	Chr3	1	9442507	9439250
AT3G25810	AT3G25810.1	A. thaliana	Chr3	1	9433844	9430767
AT3G32030	AT3G32030.1	A. thaliana	Chr3	-1	13035348	13032458
AT1G48800	AT1G48800.1	A. thaliana	Chr1	1	18052975	18049844
AT1G61680	AT1G61680.1	A. thaliana	Chr1	-1	22774687	22772455
AT3G29190	AT3G29190.1	A. thaliana	Chr3	-1	11163336	11159373
AT4G20200	AT4G20200.1	A. thaliana	Chr4	-1	10911151	10908672
AT3G25830	AT3G25830.1	A. thaliana	Chr3	1	9450420	9447508
AT5G44630	AT5G44630.1	A. thaliana	Chr5	1	18005616	18003255
AT2G24210	AT2G24210.1	A. thaliana	Chr2	1	10297530	10294330
AT2G23230	AT2G23230.1	A. thaliana	Chr2	1	9895400	9892716
AT1G48820	AT1G48820.1	A. thaliana	Chr1	1	18059367	18055229
AT3G14540	AT3G14540.1	A. thaliana	Chr3	-1	4883936	4881439
AT3G29410	AT3G29410.1	A. thaliana	Chr3	-1	11305136	11302431
AT4G02780	AT4G02780.1	A. thaliana	Chr4	-1	1244813	1237767
AT3G29110	AT3G29110.1	A. thaliana	Chr3	-1	11085891	11082152
AT1G31950	AT1G31950.1	A. thaliana	Chr1	1	11478194	11475807
AT4G13300	AT4G13300.1	A. thaliana	Chr4	-1	7746363	7742871
AT1G70080	AT1G70080.1	A. thaliana	Chr1	-1	26397565	26394669
AT1G33750	AT1G33750.1	A. thaliana	Chr1	1	12236476	12233769
Thhalv10001148m.g	Thhalv10001148m	E. salsugineum	scaffold_20	1	334267	332116
Thhalv10027227m.g	Thhalv10027227m	E. salsugineum	scaffold_1	-1	17911336	17909591
Thhalv10023261m.g	Thhalv10023261m	E. salsugineum	scaffold_8	-1	3300136	3295927
Thhalv10001228m.g	Thhalv10001228m	E. salsugineum	scaffold_20	1	323337	321076
Thhalv10012105m.g	Thhalv10012105m	E. salsugineum	scaffold_7	1	7488829	7484868
Thhalv10028539m.g	Thhalv10028539m	E. salsugineum	scaffold_3	-1	3817524	3814797
Thhalv10001108m.g	Thhalv10001108m	E. salsugineum	scaffold_20	1	318977	316521
Thhalv10029352m.g	Thhalv10029352m	E. salsugineum	scaffold_3	-1	1376625	1370121
Thhalv10012129m.g	Thhalv10012129m	E. salsugineum	scaffold_7	1	7576961	7572693
Thhalv10005627m.g	Thhalv10005627m	E. salsugineum	scaffold_6	1	2455937	2453736
Thhalv10027515m.g	Thhalv10027515m	E. salsugineum	scaffold_1	1	8487488	8484825
Thhalv10015429m.g	Thhalv10015429m	E. salsugineum	scaffold_2	1	12090899	12088619
Thhalv10011010m.g	Thhalv10011010m	E. salsugineum	scaffold_16	-1	3237633	3234110
Thhalv10018144m.g	Thhalv10018144m	E. salsugineum	scaffold_9	-1	591323	586937
Thhalv10027480m.g	Thhalv10027480m	E. salsugineum	scaffold_1	-1	10448457	10445395
Ciclev10014790m.g	Ciclev10014790m	C. clementina	scaffold_2	-1	14464311	14461692
Ciclev10004558m.g	Ciclev10004558m	C. clementina	scaffold_9	-1	15487436	15483680
Ciclev10018875m.g	Ciclev10018875m	C. clementina	scaffold_3	-1	44469327	44463217
Ciclev10018045m.g	Ciclev10018045m	C. clementina	scaffold_2	1	32462633	32460491
Ciclev10017785m.g	Ciclev10017785m	C. clementina	scaffold_2	-1	21262825	21259796
Ciclev10014632m.g	Ciclev10014632m	C. clementina	scaffold_2	1	32493305	32488695
Ciclev10014707m.g	Ciclev10014707m	C. clementina	scaffold_2	-1	32484643	32481549
Ciclev10014262m.g	Ciclev10014262m	C. clementina	scaffold_2	-1	33114193	33109356
Ciclev10023706m.g	Ciclev10023706m	C. clementina	scaffold_3	-1	10545355	10540597
Ciclev10006575m.g	Ciclev10006575m	C. clementina	scaffold_9	1	30856221	30852159
Carubv10007667m.g	Carubv10007667m	C. rubella	scaffold_7	1	7887808	7885094
Carubv10015372m.g	Carubv10015372m	C. rubella	scaffold_3	-1	8779595	8776903
Carubv10028157m.g	Carubv10028157m	C. rubella	scaffold_8	-1	1532151	1529402
Carubv10021803m.g	Carubv10021803m	C. rubella	scaffold_2	1	3889215	3885763
Carubv10004490m.g	Carubv10004490m	C. rubella	scaffold_7	-1	9379975	9376782
Carubv10022222m.g	Carubv10022222m	C. rubella	scaffold_2	1	1457303	1455039
Carubv10027853m.g	Carubv10027853m	C. rubella	scaffold_8	-1	1521594	1520277
Carubv10011624m.g	Carubv10011624m	C. rubella	scaffold_1	1	12602687	12598383
Carubv10012518m.g	Carubv10012518m	C. rubella	scaffold_1	1	16735483	16731499
Carubv10021772m.g	Carubv10021772m	C. rubella	scaffold_2	-1	9846239	9844425
Carubv10016089m.g	Carubv10016089m	C. rubella	scaffold_3	-1	4995195	4992866
Carubv10021320m.g	Carubv10021320m	C. rubella	scaffold_2	1	8064316	8061961
Carubv10022111m.g	Carubv10022111m	C. rubella	scaffold_2	1	8083778	8081418
Carubv10028168m.g	Carubv10028168m	C. rubella	scaffold_8	-1	1543899	1539492
Carubv10019776m.g	Carubv10019776m	C. rubella	scaffold_2	-1	1716912	1710508
Carubv10022874m.g	Carubv10022874m	C. rubella	scaffold_4	1	1565237	1562187
Carubv10022869m.g	Carubv10022869m	C. rubella	scaffold_4	1	1561823	1558496
Carubv10012239m.g	Carubv10012239m	C. rubella	scaffold_1	1	16739912	16736876
Carubv10024815m.g	Carubv10024815m	C. rubella	scaffold_4	1	986441	983900
Carubv10021930m.g	Carubv10021930m	C. rubella	scaffold_2	-1	1728971	1724182
Carubv10006722m.g	Carubv10006722m	C. rubella	scaffold_7	1	11382588	11377854
Carubv10007162m.g	Carubv10007162m	C. rubella	scaffold_7	1	7894605	7892103
Carubv10019830m.g	Carubv10019830m	C. rubella	scaffold_2	1	13577638	13573317
Carubv10028094m.g	Carubv10028094m	C. rubella	scaffold_8	-1	1524880	1522121
Carubv10016237m.g	Carubv10016237m	C. rubella	scaffold_3	-1	5001281	4998908
Carubv10019072m.g	Carubv10019072m	C. rubella	scaffold_5	1	8231500	8229502
Carubv10003225m.g	Carubv10003225m	C. rubella	scaffold_6	1	15433852	15428045
Carubv10003521m.g	Carubv10003521m	C. rubella	scaffold_6	-1	12391970	12388414
Carubv10018762m.g	Carubv10018762m	C. rubella	scaffold_5	1	1498663	1495494
Carubv10004436m.g	Carubv10004436m	C. rubella	scaffold_7	-1	9384508	9381246
Carubv10028174m.g	Carubv10028174m	C. rubella	scaffold_8	-1	1555244	1552895
Carubv10012477m.g	Carubv10012477m	C. rubella	scaffold_1	1	6972676	6969894
Carubv10018817m.g	Carubv10018817m	C. rubella	scaffold_5	1	8246776	8244101
Carubv10000642m.g	Carubv10000642m	C. rubella	scaffold_6	1	8130364	8127941
MDP0000253576	MDP0000253576	M. domestica	MDC020814.462	-1	9818	1804
MDP0000308115	MDP0000308115	M. domestica	MDC018873.314	1	9184	2903
MDP0000316067	MDP0000316067	M. domestica	MDC020221.574	1	8379	5492
MDP0000192151	MDP0000192151	M. domestica	MDC009673.401	-1	8268	2582
MDP0000154813	MDP0000154813	M. domestica	MDC042661.9	1	8720	4820
MDP0000256604	MDP0000256604	M. domestica	MDC000414.117	-1	4977	2297
MDP0000248152	MDP0000248152	M. domestica	MDC002136.660	1	7704	5334
MDP0000298903	MDP0000298903	M. domestica	MDC012449.342	1	21322	18373
MDP0000317119	MDP0000317119	M. domestica	MDC029610.50	1	16522	9914
MDP0000245233	MDP0000245233	M. domestica	MDC020814.465	1	8235	2375
MDP0000561715	MDP0000561715	M. domestica	MDC020814.447	1	3402	904
MDP0000726012	MDP0000726012	M. domestica	MDC005411.143	1	10234	5482
MDP0000130635	MDP0000130635	M. domestica	MDC018720.273	-1	4628	1047
MDP0000127896	MDP0000127896	M. domestica	MDC013615.114	-1	1393	12
MDP0000203143	MDP0000203143	M. domestica	MDC012889.296	1	8695	6350
MDP0000702120	MDP0000702120	M. domestica	MDC019554.268	1	5261	2010
MDP0000274847	MDP0000274847	M. domestica	MDC004318.290	-1	29890	23029
MDP0000120176	MDP0000120176	M. domestica	MDC002136.649	1	5998	3131
MDP0000275314	MDP0000275314	M. domestica	MDC005184.513	-1	3867	151
MDP0000276976	MDP0000276976	M. domestica	MDC003442.103	-1	12883	10444
MDP0000735507	MDP0000735507	M. domestica	MDC021812.82	1	7501	2922
MDP0000265187	MDP0000265187	M. domestica	MDC002136.650	-1	8824	4779
MDP0000651689	MDP0000651689	M. domestica	MDC020814.466	1	11658	9185
MDP0000318427	MDP0000318427	M. domestica	MDC025771.34	-1	4286	282
MDP0000227442	MDP0000227442	M. domestica	MDC040869.6	-1	6292	1894
MDP0000543394	MDP0000543394	M. domestica	MDC014090.306	-1	16254	11953
MDP0000225361	MDP0000225361	M. domestica	MDC021376.132	-1	7270	5022
MDP0000136959	MDP0000136959	M. domestica	MDC005409.176	-1	4950	3707
MDP0000295452	MDP0000295452	M. domestica	MDC011856.221	-1	12917	7244
MDP0000233869	MDP0000233869	M. domestica	MDC002136.405	1	2988	865
MDP0000161084	MDP0000161084	M. domestica	MDC002136.626	-1	4793	1798
MDP0000205617	MDP0000205617	M. domestica	MDC016527.227	-1	2955	1058
MDP0000670935	MDP0000670935	M. domestica	MDC012440.297	1	56228	52599
MDP0000322688	MDP0000322688	M. domestica	MDC002437.262	1	5171	2470
MDP0000828007	MDP0000828007	M. domestica	MDC001302.190	-1	6794	2247
MDP0000398063	MDP0000398063	M. domestica	MDC011671.327	-1	4535	1352
MDP0000192374	MDP0000192374	M. domestica	MDC009673.407	1	10630	5446
MDP0000268880	MDP0000268880	M. domestica	MDC002136.422	-1	3412	1153
MDP0000297049	MDP0000297049	M. domestica	MDC012514.262	1	6001	2564
MDP0000562538	MDP0000562538	M. domestica	MDC010321.338	1	17975	14849
MDP0000199152	MDP0000199152	M. domestica	MDC011612.43	1	3077	1
MDP0000147908	MDP0000147908	M. domestica	MDC005576.295	1	17006	11626
MDP0000274848	MDP0000274848	M. domestica	MDC004318.290	1	41519	33190
MDP0000293842	MDP0000293842	M. domestica	MDC013506.241	-1	8151	5740
Lus10042593.g	Lus10042593	L. usitatissimum	scaffold67	1	685929	665013
Lus10001110.g	Lus10001110	L. usitatissimum	scaffold252	-1	28781	25965
Lus10014673.g	Lus10014673	L. usitatissimum	scaffold584	-1	126553	123429
Lus10031590.g	Lus10031590	L. usitatissimum	scaffold863	-1	991626	988754
Lus10007622.g	Lus10007622	L. usitatissimum	scaffold121	-1	102851	100639
Lus10042204.g	Lus10042204	L. usitatissimum	scaffold123	-1	1199275	1196829
Lus10000231.g	Lus10000231	L. usitatissimum	C8379831	1	1971	171
Lus10040043.g	Lus10040043	L. usitatissimum	scaffold12	1	1766372	1763015
Lus10018501.g	Lus10018501	L. usitatissimum	scaffold1308	-1	56421	53905
Lus10012312.g	Lus10012312	L. usitatissimum	scaffold572	1	86667	82003
Lus10002660.g	Lus10002660	L. usitatissimum	scaffold1086	-1	88926	86212
Lus10006923.g	Lus10006923	L. usitatissimum	scaffold249	1	221620	218963
Lus10006355.g	Lus10006355	L. usitatissimum	scaffold1603	1	7688	4137
Lus10004323.g	Lus10004323	L. usitatissimum	scaffold1134	1	37065	32224
Lus10007624.g	Lus10007624	L. usitatissimum	scaffold121	-1	113622	110889
Lus10018390.g	Lus10018390	L. usitatissimum	scaffold251	1	193865	190740
Lus10039713.g	Lus10039713	L. usitatissimum	scaffold15	-1	1303116	1299714
Lus10006356.g	Lus10006356	L. usitatissimum	scaffold1603	1	13818	8858
Lus10029033.g	Lus10029033	L. usitatissimum	scaffold376	1	192795	188271
Lus10004443.g	Lus10004443	L. usitatissimum	scaffold288	-1	184192	181177
Lus10018500.g	Lus10018500	L. usitatissimum	scaffold1308	1	53524	50543
Lus10035240.g	Lus10035240	L. usitatissimum	scaffold43	1	1271036	1268516
Lus10005399.g	Lus10005399	L. usitatissimum	scaffold547	-1	222420	218595
Lus10033643.g	Lus10033643	L. usitatissimum	scaffold701	1	948207	945235
Lus10042202.g	Lus10042202	L. usitatissimum	scaffold123	-1	1192326	1190017
Lus10034229.g	Lus10034229	L. usitatissimum	scaffold310	-1	158224	153641
Lus10038179.g	Lus10038179	L. usitatissimum	scaffold28	1	176351	173516
Lus10006925.g	Lus10006925	L. usitatissimum	scaffold249	-1	235569	231139
Lus10022047.g	Lus10022047	L. usitatissimum	scaffold87	1	593773	586682
Lus10034232.g	Lus10034232	L. usitatissimum	scaffold310	-1	173603	168143
Lus10012880.g	Lus10012880	L. usitatissimum	scaffold1313	1	328607	322756
Lus10014724.g	Lus10014724	L. usitatissimum	scaffold584	-1	379220	375779
Lus10008614.g	Lus10008614	L. usitatissimum	scaffold1686	1	143952	141693
Lus10018280.g	Lus10018280	L. usitatissimum	scaffold163	1	337019	331672
Lus10025922.g	Lus10025922	L. usitatissimum	scaffold605	-1	949600	946716
Lus10008611.g	Lus10008611	L. usitatissimum	scaffold1686	1	134041	131348
Lus10024120.g	Lus10024120	L. usitatissimum	scaffold353	1	610178	603661
Lus10016598.g	Lus10016598	L. usitatissimum	scaffold915	-1	155861	151414
Lus10031589.g	Lus10031589	L. usitatissimum	scaffold863	1	987993	985172
Lus10004906.g	Lus10004906	L. usitatissimum	scaffold858	-1	48340	42518
Lus10018392.g	Lus10018392	L. usitatissimum	scaffold251	1	204670	201464
PGSC0003DMG401006258	PGSC0003DMT400015998	S. tuberosum	chr09	1	9546006	9542859
PGSC0003DMG400017924	PGSC0003DMT400046176	S. tuberosum	chr09	-1	51891128	51888594
PGSC0003DMG401031070	PGSC0003DMT400079783	S. tuberosum	chr11	1	7384849	7375366
PGSC0003DMG400020595	PGSC0003DMT400053084	S. tuberosum	chr09	1	50753575	50745313
PGSC0003DMG400011783	PGSC0003DMT400030762	S. tuberosum	chr06	-1	36421934	36419590
PGSC0003DMG400039869	PGSC0003DMT400090298	S. tuberosum	chr08	-1	1548159	1544780
PGSC0003DMG400045095	PGSC0003DMT400095524	S. tuberosum	chr03	-1	16588348	16585727
PGSC0003DMG400020053	PGSC0003DMT400051635	S. tuberosum	chr06	-1	54280848	54274625
PGSC0003DMG400019783	PGSC0003DMT400050945	S. tuberosum	chr06	-1	37847940	37846132
PGSC0003DMG400019784	PGSC0003DMT400050949	S. tuberosum	chr06	-1	37882111	37875718
PGSC0003DMG402011252	PGSC0003DMT400029266	S. tuberosum	chr10	1	961280	958552
PGSC0003DMG400019782	PGSC0003DMT400050941	S. tuberosum	chr06	-1	37810246	37809295
PGSC0003DMG400021868	PGSC0003DMT400056281	S. tuberosum	chr09	1	51569302	51566903
PGSC0003DMG400020941	PGSC0003DMT400053974	S. tuberosum	chr09	1	51553429	51551404
PGSC0003DMG400018245	PGSC0003DMT400046973	S. tuberosum	chr01	-1	84886476	84883842
PGSC0003DMG400024137	PGSC0003DMT400062020	S. tuberosum	chr08	1	1647643	1643184
PGSC0003DMG400017923	PGSC0003DMT400046171	S. tuberosum	chr09	-1	51877887	51875683
PGSC0003DMG400012790	PGSC0003DMT400033302	S. tuberosum	chr04	1	46626720	46623623
PGSC0003DMG400013034	PGSC0003DMT400033919	S. tuberosum	chr06	1	37533010	37529419
PGSC0003DMG400040094	PGSC0003DMT400090523	S. tuberosum	chr12	-1	10848356	10845080
PGSC0003DMG400005030	PGSC0003DMT400012909	S. tuberosum	chr03	1	4550337	4542366
PGSC0003DMG400018286	PGSC0003DMT400047124	S. tuberosum	chr01	1	84917492	84915817
PGSC0003DMG400020680	PGSC0003DMT400053285	S. tuberosum	chr12	1	5205441	5202854
PGSC0003DMG401011252	PGSC0003DMT400029265	S. tuberosum	chr10	1	950148	945550
PGSC0003DMG400020939	PGSC0003DMT400053967	S. tuberosum	chr09	-1	51492044	51489843
Potri.T072200	Potri.T072200.1	P. trichocarpa	scaffold_78	-1	24847	21856
Potri.019G023000	Potri.019G023000.1	P. trichocarpa	Chr19	1	2635745	2632582
Potri.T000800	Potri.T000800.1	P. trichocarpa	scaffold_20	-1	103894	100702
Potri.019G016700	Potri.019G016700.1	P. trichocarpa	Chr19	1	1922946	1920518
Potri.007G074400	Potri.007G074400.1	P. trichocarpa	Chr07	1	9791111	9786882
Potri.019G045300	Potri.019G045300.1	P. trichocarpa	Chr19	1	5391675	5388547
Potri.019G016900	Potri.019G016900.1	P. trichocarpa	Chr19	-1	1944066	1940001
Potri.019G016400	Potri.019G016400.1	P. trichocarpa	Chr19	1	1874138	1871821
Potri.011G142800	Potri.011G142800.1	P. trichocarpa	Chr11	1	16397619	16394662
Potri.T127000	Potri.T127000.1	P. trichocarpa	scaffold_230	1	12174	11203
Potri.015G085500	Potri.015G085500.1	P. trichocarpa	Chr15	1	10907386	10904510
Potri.T000500	Potri.T000500.1	P. trichocarpa	scaffold_20	-1	67673	66120
Potri.008G082700	Potri.008G082700.1	P. trichocarpa	Chr08	1	5212328	5207483
Potri.T072300	Potri.T072300.1	P. trichocarpa	scaffold_78	-1	30534	26426
Potri.T001000	Potri.T001000.1	P. trichocarpa	scaffold_20	-1	124669	121339
Potri.019G000100	Potri.019G000100.1	P. trichocarpa	Chr19	1	32290	29574
Potri.T000400	Potri.T000400.1	P. trichocarpa	scaffold_20	1	44450	42491
Potri.004G030400	Potri.004G030400.1	P. trichocarpa	Chr04	-1	2213832	2210982
Potri.007G119700	Potri.007G119700.1	P. trichocarpa	Chr07	-1	13911342	13906781
Potri.001G308200	Potri.001G308200.1	P. trichocarpa	Chr01	-1	31142588	31139697
Potri.019G023100	Potri.019G023100.1	P. trichocarpa	Chr19	-1	2669237	2665974
Potri.T001300	Potri.T001300.1	P. trichocarpa	scaffold_20	-1	197138	193697
Potri.011G031800	Potri.011G031800.3	P. trichocarpa	Chr11	1	2631016	2627904
Potri.019G000600	Potri.019G000600.1	P. trichocarpa	Chr19	1	115589	112451
Potri.019G044900	Potri.019G044900.1	P. trichocarpa	Chr19	-1	5317596	5313895
Potri.T001100	Potri.T001100.1	P. trichocarpa	scaffold_20	1	139531	136612
Potri.004G030200	Potri.004G030200.1	P. trichocarpa	Chr04	-1	2185839	2182914
Potri.005G095500	Potri.005G095500.1	P. trichocarpa	Chr05	1	7173494	7170333
Potri.T072900	Potri.T072900.1	P. trichocarpa	scaffold_79	1	85720	82544
Potri.019G000400	Potri.019G000400.1	P. trichocarpa	Chr19	-1	88428	85421
Potri.019G046100	Potri.019G046100.1	P. trichocarpa	Chr19	1	5593486	5591780
Potri.001G308300	Potri.001G308300.2	P. trichocarpa	Chr01	-1	31166401	31163490
Potri.002G052100	Potri.002G052100.1	P. trichocarpa	Chr02	-1	3442499	3435054
Potri.019G016500	Potri.019G016500.1	P. trichocarpa	Chr19	1	1894878	1891749
Potri.019G022900	Potri.019G022900.1	P. trichocarpa	Chr19	1	2618297	2615058
Potri.019G045100	Potri.019G045100.1	P. trichocarpa	Chr19	-1	5339464	5333802
Potri.011G130600	Potri.011G130600.1	P. trichocarpa	Chr11	1	15593821	15592749
Potri.015G032100	Potri.015G032100.1	P. trichocarpa	Chr15	-1	2587668	2584785
Potri.010G173700	Potri.010G173700.1	P. trichocarpa	Chr10	-1	17434884	17433259
Potri.011G032300	Potri.011G032300.1	P. trichocarpa	Chr11	1	2671865	2669193
Potri.T073000	Potri.T073000.1	P. trichocarpa	scaffold_79	1	117441	114086
Potri.005G210300	Potri.005G210300.2	P. trichocarpa	Chr05	1	22440323	22433387
Potri.004G037900	Potri.004G037900.1	P. trichocarpa	Chr04	-1	2863866	2858742
Potri.001G415100	Potri.001G415100.5	P. trichocarpa	Chr01	-1	43993989	43991178
Potri.T000300	Potri.T000300.1	P. trichocarpa	scaffold_20	-1	26800	23366
Potri.003G014100	Potri.003G014100.1	P. trichocarpa	Chr03	-1	1660071	1656010
Potri.007G118600	Potri.007G118600.3	P. trichocarpa	Chr07	-1	13832473	13830548
Potri.017G041700	Potri.017G041700.5	P. trichocarpa	Chr17	-1	3428596	3424873
Potri.019G045400	Potri.019G045400.1	P. trichocarpa	Chr19	1	5421095	5416785
Potri.008G082400	Potri.008G082400.2	P. trichocarpa	Chr08	1	5193971	5190861
Potri.T112600	Potri.T112600.1	P. trichocarpa	scaffold_175	1	32918	30055
Gorai.013G164800	Gorai.013G164800.3	G. raimondii	Chr13	1	44643137	44640479
Gorai.007G315900	Gorai.007G315900.1	G. raimondii	Chr07	-1	53036627	53032690
Gorai.009G363000	Gorai.009G363000.1	G. raimondii	Chr09	-1	48048200	48041637
Gorai.013G164900	Gorai.013G164900.1	G. raimondii	Chr13	-1	44670526	44667726
Gorai.002G080400	Gorai.002G080400.1	G. raimondii	Chr02	1	10038783	10036239
Gorai.009G427900	Gorai.009G427900.1	G. raimondii	Chr09	1	66992062	66989073
Gorai.011G019700	Gorai.011G019700.1	G. raimondii	Chr11	1	1367807	1364314
Gorai.009G330400	Gorai.009G330400.1	G. raimondii	Chr09	-1	34008778	34006522
Gorai.009G170800	Gorai.009G170800.1	G. raimondii	Chr09	1	13197307	13191775
Gorai.007G315800	Gorai.007G315800.1	G. raimondii	Chr07	1	53015186	53010996
Gorai.009G363100	Gorai.009G363100.1	G. raimondii	Chr09	1	48156013	48154672
Gorai.009G170900	Gorai.009G170900.1	G. raimondii	Chr09	1	13215797	13210304
Gorai.007G315600	Gorai.007G315600.1	G. raimondii	Chr07	1	52975403	52972829
Gorai.007G315700	Gorai.007G315700.1	G. raimondii	Chr07	1	53000298	52997916
Gorai.009G428700	Gorai.009G428700.1	G. raimondii	Chr09	-1	67263392	67260562
Gorai.002G234600	Gorai.002G234600.4	G. raimondii	Chr02	-1	59509688	59507321
Gorai.006G035400	Gorai.006G035400.1	G. raimondii	Chr06	-1	9520514	9517584
Gorai.006G035800	Gorai.006G035800.1	G. raimondii	Chr06	-1	9733030	9730276
Gorai.002G110600	Gorai.002G110600.3	G. raimondii	Chr02	1	15293759	15289155
Gorai.007G314900	Gorai.007G314900.1	G. raimondii	Chr07	1	52865035	52861453
Gorai.007G316200	Gorai.007G316200.1	G. raimondii	Chr07	1	53099868	53096902
Gorai.006G009100	Gorai.006G009100.2	G. raimondii	Chr06	-1	2012846	2008726
Gorai.009G428600	Gorai.009G428600.1	G. raimondii	Chr09	1	67236386	67233408
Gorai.009G428000	Gorai.009G428000.1	G. raimondii	Chr09	1	67018049	67015078
Gorai.011G005700	Gorai.011G005700.1	G. raimondii	Chr11	-1	473493	470658
Gorai.011G005900	Gorai.011G005900.1	G. raimondii	Chr11	-1	482841	478829
Gorai.007G137400	Gorai.007G137400.1	G. raimondii	Chr07	1	11273882	11266825
Gorai.007G316800	Gorai.007G316800.2	G. raimondii	Chr07	1	53214530	53211345
Gorai.012G132800	Gorai.012G132800.1	G. raimondii	Chr12	1	30373834	30370851
Gorai.002G080500	Gorai.002G080500.1	G. raimondii	Chr02	-1	10064200	10061609
Gorai.009G428500	Gorai.009G428500.3	G. raimondii	Chr09	1	67217123	67214075
Gorai.006G036100	Gorai.006G036100.3	G. raimondii	Chr06	-1	9862883	9860266
Gorai.007G315000	Gorai.007G315000.1	G. raimondii	Chr07	1	52879576	52876630
Gorai.011G019600	Gorai.011G019600.1	G. raimondii	Chr11	-1	1356210	1352809
Gorai.002G080300	Gorai.002G080300.1	G. raimondii	Chr02	-1	9992218	9989413
Gorai.009G084900	Gorai.009G084900.1	G. raimondii	Chr09	1	6180307	6177713
Gorai.009G363300	Gorai.009G363300.1	G. raimondii	Chr09	-1	48181762	48179055
Gorai.009G428300	Gorai.009G428300.1	G. raimondii	Chr09	1	67132670	67129879
Gorai.006G036000	Gorai.006G036000.1	G. raimondii	Chr06	-1	9816486	9814659
Gorai.007G343900	Gorai.007G343900.1	G. raimondii	Chr07	1	57041674	57039495
Gorai.007G316700	Gorai.007G316700.1	G. raimondii	Chr07	1	53193650	53190325
Gorai.009G362900	Gorai.009G362900.1	G. raimondii	Chr09	1	48029940	48027651
Gorai.006G035700	Gorai.006G035700.1	G. raimondii	Chr06	1	9656125	9653551
Gorai.006G035900	Gorai.006G035900.1	G. raimondii	Chr06	-1	9772780	9770866
Gorai.009G391200	Gorai.009G391200.1	G. raimondii	Chr09	-1	53066144	53063589
Gorai.004G079500	Gorai.004G079500.2	G. raimondii	Chr04	-1	9439509	9433831
Gorai.011G019200	Gorai.011G019200.1	G. raimondii	Chr11	1	1327352	1324007
Gorai.007G315300	Gorai.007G315300.1	G. raimondii	Chr07	1	52914916	52910770
Gorai.009G428400	Gorai.009G428400.1	G. raimondii	Chr09	1	67173152	67170073
Gorai.007G316500	Gorai.007G316500.1	G. raimondii	Chr07	1	53171143	53167520
Gorai.007G316300	Gorai.007G316300.1	G. raimondii	Chr07	1	53106513	53102910
Gorai.009G428200	Gorai.009G428200.1	G. raimondii	Chr09	1	67086820	67083810
Gorai.009G306500	Gorai.009G306500.1	G. raimondii	Chr09	1	27899740	27897631
Gorai.007G315100	Gorai.007G315100.1	G. raimondii	Chr07	-1	52901698	52898654
Gorai.007G315500	Gorai.007G315500.1	G. raimondii	Chr07	1	52948202	52943963
Gorai.012G132700	Gorai.012G132700.1	G. raimondii	Chr12	1	30309634	30306765
Gorai.002G106500	Gorai.002G106500.1	G. raimondii	Chr02	1	14388038	14385455
Gorai.011G005600	Gorai.011G005600.2	G. raimondii	Chr11	-1	467119	463007
Gorai.011G005500	Gorai.011G005500.1	G. raimondii	Chr11	-1	449893	445614
Solyc01g105870.2	Solyc01g105870.2.1	S. lycopersicum	SL2.40ch01	1	85655605	85651702
Solyc04g051620.1	Solyc04g051620.1.1	S. lycopersicum	SL2.40ch04	-1	50060555	50057599
Solyc01g101210.2	Solyc01g101210.2.1	S. lycopersicum	SL2.40ch01	1	82797728	82795416
Solyc01g101170.2	Solyc01g101170.2.1	S. lycopersicum	SL2.40ch01	-1	82771174	82768763
Solyc07g066670.2	Solyc07g066670.2.1	S. lycopersicum	SL2.40ch07	-1	65266324	65260006
Solyc08g005640.2	Solyc08g005640.2.1	S. lycopersicum	SL2.40ch08	1	510287	504959
Solyc01g105880.2	Solyc01g105880.2.1	S. lycopersicum	SL2.40ch01	1	85660631	85657924
Solyc05g026590.1	Solyc05g026590.1.1	S. lycopersicum	SL2.40ch05	1	42103833	42102044
Solyc01g105890.2	Solyc01g105890.2.1	S. lycopersicum	SL2.40ch01	1	85676126	85673319
Solyc12g019240.1	Solyc12g019240.1.1	S. lycopersicum	SL2.40ch12	1	9876920	9874081
Solyc08g005710.2	Solyc08g005710.2.1	S. lycopersicum	SL2.40ch08	1	570966	565586
Solyc07g008690.2	Solyc07g008690.2.1	S. lycopersicum	SL2.40ch07	1	3665648	3663458
Solyc04g054380.1	Solyc04g054380.1.1	S. lycopersicum	SL2.40ch04	-1	51575927	51572819
Solyc10g005390.2	Solyc10g005390.2.1	S. lycopersicum	SL2.40ch10	1	294853	291598
Solyc06g060010.2	Solyc06g060010.2.1	S. lycopersicum	SL2.40ch06	1	34341941	34336381
Solyc02g079890.1	Solyc02g079890.1.1	S. lycopersicum	SL2.40ch02	-1	38864616	38861445
Solyc06g084240.1	Solyc06g084240.1.1	S. lycopersicum	SL2.40ch06	-1	45713252	45708352
Solyc10g005410.2	Solyc10g005410.2.1	S. lycopersicum	SL2.40ch10	-1	311016	305976
Solyc09g092470.2	Solyc09g092470.2.1	S. lycopersicum	SL2.40ch09	-1	66905702	66902842
Solyc03g006550.2	Solyc03g006550.2.1	S. lycopersicum	SL2.40ch03	1	1127165	1120039
Solyc07g051940.2	Solyc07g051940.2.1	S. lycopersicum	SL2.40ch07	-1	57818076	57815208
Solyc01g105900.2	Solyc01g105900.2.1	S. lycopersicum	SL2.40ch01	1	85682286	85679830
Solyc02g079840.1	Solyc02g079840.1.1	S. lycopersicum	SL2.40ch02	1	38833880	38831335
Solyc01g101180.2	Solyc01g101180.2.1	S. lycopersicum	SL2.40ch01	1	82783261	82781170
Solyc01g101190.2	Solyc01g101190.2.1	S. lycopersicum	SL2.40ch01	1	82788821	82786563
Solyc01g105850.2	Solyc01g105850.2.1	S. lycopersicum	SL2.40ch01	1	85643163	85639651
Solyc08g005720.2	Solyc08g005720.2.1	S. lycopersicum	SL2.40ch08	1	586720	578243
Solyc01g105920.2	Solyc01g105920.2.1	S. lycopersicum	SL2.40ch01	1	85719019	85716448
Solyc12g006570.1	Solyc12g006570.1.1	S. lycopersicum	SL2.40ch12	1	1072118	1067723
Solyc06g060180.1	Solyc06g060180.1.1	S. lycopersicum	SL2.40ch06	1	34535121	34531453
Solyc06g059930.2	Solyc06g059930.2.1	S. lycopersicum	SL2.40ch06	1	34254456	34213417
Solyc03g007730.1	Solyc03g007730.1.1	S. lycopersicum	SL2.40ch03	1	2263045	2259428
Solyc01g105960.2	Solyc01g105960.2.1	S. lycopersicum	SL2.40ch01	1	85730711	85728973
gene03859-v1.0-hybrid	mrna03859.1-v1.0-hybrid	F. vesca	LG4	-1	25600793	25598294
gene23880-v1.0-hybrid	mrna23880.1-v1.0-hybrid	F. vesca	LG6	1	34053011	34044188
gene03792-v1.0-hybrid	mrna03792.1-v1.0-hybrid	F. vesca	LG6	1	32276575	32273978
gene15568-v1.0-hybrid	mrna15568.1-v1.0-hybrid	F. vesca	LG6	-1	15037474	15035193
gene18872-v1.0-hybrid	mrna18872.1-v1.0-hybrid	F. vesca	LG6	-1	6731430	6729009
gene24674-v1.0-hybrid	mrna24674.1-v1.0-hybrid	F. vesca	LG5	1	114494	110011
gene15663-v1.0-hybrid	mrna15663.1-v1.0-hybrid	F. vesca	LG6	-1	14841135	14838774
gene09972-v1.0-hybrid	mrna09972.1-v1.0-hybrid	F. vesca	LG4	1	13555266	13552883
gene19690-v1.0-hybrid	mrna19690.1-v1.0-hybrid	F. vesca	LG3	-1	6459940	6457052
gene03857-v1.0-hybrid	mrna03857.1-v1.0-hybrid	F. vesca	LG4	-1	25592121	25589470
gene03249-v1.0-hybrid	mrna03249.1-v1.0-hybrid	F. vesca	LG3	1	11939449	11936977
gene12092-v1.0-hybrid	mrna12092.1-v1.0-hybrid	F. vesca	LG5	-1	24520048	24518820
gene09971-v1.0-hybrid	mrna09971.1-v1.0-hybrid	F. vesca	LG4	1	13550114	13546602
gene09977-v1.0-hybrid	mrna09977.1-v1.0-hybrid	F. vesca	LG4	1	13600123	13597125
gene30669-v1.0-hybrid	mrna30669.1-v1.0-hybrid	F. vesca	LG3	-1	3343617	3341450
gene18934-v1.0-hybrid	mrna18934.1-v1.0-hybrid	F. vesca	LG7	-1	4142001	4137450
gene12609-v1.0-hybrid	mrna12609.1-v1.0-hybrid	F. vesca	LG7	-1	19601746	19595336
gene03784-v1.0-hybrid	mrna03784.1-v1.0-hybrid	F. vesca	LG4	-1	25486076	25482535
gene19699-v1.0-hybrid	mrna19699.1-v1.0-hybrid	F. vesca	LG3	-1	6508262	6504610
gene20295-v1.0-hybrid	mrna20295.1-v1.0-hybrid	F. vesca	LG2	1	14216089	14211879
gene12601-v1.0-hybrid	mrna12601.1-v1.0-hybrid	F. vesca	LG7	-1	19574677	19570298
gene10245-v1.0-hybrid	mrna10245.1-v1.0-hybrid	F. vesca	LG6	1	31645641	31643996
gene19489-v1.0-hybrid	mrna19489.1-v1.0-hybrid	F. vesca	LG3	1	689194	686452
gene20288-v1.0-hybrid	mrna20288.1-v1.0-hybrid	F. vesca	LG2	1	14683654	14679248
gene03282-v1.0-hybrid	mrna03282.1-v1.0-hybrid	F. vesca	LG3	-1	12132583	12123351
gene24667-v1.0-hybrid	mrna24667.1-v1.0-hybrid	F. vesca	LG5	1	76304	73811
gene23889-v1.0-hybrid	mrna23889.1-v1.0-hybrid	F. vesca	LG6	-1	34108830	34105522
gene27801-v1.0-hybrid	mrna27801.1-v1.0-hybrid	F. vesca	LG2	-1	14766430	14757456
gene03269-v1.0-hybrid	mrna03269.1-v1.0-hybrid	F. vesca	LG3	1	12069970	12066717
gene23886-v1.0-hybrid	mrna23886.1-v1.0-hybrid	F. vesca	LG6	-1	34095143	34092644
gene12094-v1.0-hybrid	mrna12094.1-v1.0-hybrid	F. vesca	LG5	-1	24529912	24527739
gene02063-v1.0-hybrid	mrna02063.1-v1.0-hybrid	F. vesca	LG1	1	5167709	5165338
gene03858-v1.0-hybrid	mrna03858.1-v1.0-hybrid	F. vesca	LG4	-1	25596796	25593432
gene27799-v1.0-hybrid	mrna27799.1-v1.0-hybrid	F. vesca	LG2	-1	14737406	14733133
gene03135-v1.0-hybrid	mrna03135.1-v1.0-hybrid	F. vesca	LG3	-1	12652991	12651530
gene22207-v1.0-hybrid	mrna22207.1-v1.0-hybrid	F. vesca	LG6	-1	2075498	2068091
gene14193-v1.0-hybrid	mrna14193.1-v1.0-hybrid	F. vesca	LG7	1	6518558	6516205
gene03251-v1.0-hybrid	mrna03251.1-v1.0-hybrid	F. vesca	LG3	1	11945532	11943241
gene30965-v1.0-hybrid	mrna30965.1-v1.0-hybrid	F. vesca	LG1	-1	1914187	1911894
Thecc1EG029933	Thecc1EG029933t1	T. cacao	scaffold_6	1	25031546	25024482
Thecc1EG032806	Thecc1EG032806t1	T. cacao	scaffold_7	-1	14769855	14760413
Thecc1EG030061	Thecc1EG030061t1	T. cacao	scaffold_6	-1	25631688	25623923
Thecc1EG031134	Thecc1EG031134t1	T. cacao	scaffold_7	1	3084492	3080686
Thecc1EG016299	Thecc1EG016299t1	T. cacao	scaffold_3	1	32269812	32261550
Thecc1EG023774	Thecc1EG023774t1	T. cacao	scaffold_5	-1	18316426	18293707
Thecc1EG030070	Thecc1EG030070t1	T. cacao	scaffold_6	-1	25694438	25687867
Thecc1EG046196	Thecc1EG046196t1	T. cacao	scaffold_101	-1	21251	2058
Thecc1EG031143	Thecc1EG031143t1	T. cacao	scaffold_7	1	3173052	3159726
Thecc1EG030060	Thecc1EG030060t1	T. cacao	scaffold_6	-1	25667743	25616470
Thecc1EG031354	Thecc1EG031354t3	T. cacao	scaffold_7	1	4373396	4371570
Thecc1EG032807	Thecc1EG032807t1	T. cacao	scaffold_7	1	14780559	14769945
Thecc1EG041391	Thecc1EG041391t1	T. cacao	scaffold_9	1	37389019	37386195
Thecc1EG030066	Thecc1EG030066t1	T. cacao	scaffold_6	1	25672392	25669643
Thecc1EG031108	Thecc1EG031108t1	T. cacao	scaffold_7	-1	2951005	2944022
Thecc1EG031141	Thecc1EG031141t1	T. cacao	scaffold_7	1	3145085	3141485
Thecc1EG031140	Thecc1EG031140t1	T. cacao	scaffold_7	1	3134450	3131216
Thecc1EG016298	Thecc1EG016298t1	T. cacao	scaffold_3	1	32262967	32257804
Thecc1EG031142	Thecc1EG031142t1	T. cacao	scaffold_7	1	3168282	3146009
Thecc1EG029932	Thecc1EG029932t2	T. cacao	scaffold_6	1	25029645	25019577
Thecc1EG031106	Thecc1EG031106t1	T. cacao	scaffold_7	-1	2933605	2927663
Thecc1EG033540	Thecc1EG033540t1	T. cacao	scaffold_7	-1	22510833	22498459
Thecc1EG043473	Thecc1EG043473t2	T. cacao	scaffold_10r	-1	6542578	6539895
Thecc1EG033537	Thecc1EG033537t1	T. cacao	scaffold_7	-1	22479042	22460868
Thecc1EG033578	Thecc1EG033578t1	T. cacao	scaffold_7	-1	22814015	22807939
Thecc1EG031137	Thecc1EG031137t1	T. cacao	scaffold_7	1	3119629	3115996
Thecc1EG029935	Thecc1EG029935t1	T. cacao	scaffold_6	1	25044356	25039616
Thecc1EG001338	Thecc1EG001338t2	T. cacao	scaffold_1	-1	6599118	6596045
Thecc1EG004358	Thecc1EG004358t1	T. cacao	scaffold_1	-1	31182808	31164498
Thecc1EG031741	Thecc1EG031741t1	T. cacao	scaffold_7	1	6600966	6580433
Thecc1EG031107	Thecc1EG031107t1	T. cacao	scaffold_7	-1	2937366	2934850
Migut.A00381	Migut.A00381.2	M. guttatus	scaffold_1	1	1989672	1985311
Migut.A00365	Migut.A00365.1	M. guttatus	scaffold_1	-1	1858358	1853875
Migut.E01185	Migut.E01185.1	M. guttatus	scaffold_5	-1	14991586	14987397
Migut.H01136	Migut.H01136.1	M. guttatus	scaffold_8	-1	11088068	11083461
Migut.N00346	Migut.N00346.1	M. guttatus	scaffold_14	1	1645518	1640144
Migut.B00555	Migut.B00555.1	M. guttatus	scaffold_2	-1	2681552	2678246
Migut.A00370	Migut.A00370.1	M. guttatus	scaffold_1	1	1893450	1889843
Migut.M01255	Migut.M01255.1	M. guttatus	scaffold_13	1	17658026	17655798
Migut.A00368	Migut.A00368.1	M. guttatus	scaffold_1	1	1875919	1872747
Migut.A00350	Migut.A00350.1	M. guttatus	scaffold_1	-1	1787944	1785404
Migut.E01186	Migut.E01186.1	M. guttatus	scaffold_5	1	15024252	15020840
Migut.M01825	Migut.M01825.1	M. guttatus	scaffold_13	1	20313624	20311043
Migut.H01543	Migut.H01543.1	M. guttatus	scaffold_8	-1	16629727	16627165
Migut.A00366	Migut.A00366.2	M. guttatus	scaffold_1	-1	1862487	1858788
Migut.A00339	Migut.A00339.1	M. guttatus	scaffold_1	-1	1709859	1706394
Migut.M01257	Migut.M01257.1	M. guttatus	scaffold_13	1	17665829	17663606
Migut.A00377	Migut.A00377.1	M. guttatus	scaffold_1	1	1965370	1960972
Migut.M01251	Migut.M01251.1	M. guttatus	scaffold_13	1	17637311	17635126
Migut.B00553	Migut.B00553.3	M. guttatus	scaffold_2	-1	2660990	2658454
Migut.M01506	Migut.M01506.1	M. guttatus	scaffold_13	1	18733756	18725353
Migut.D00809	Migut.D00809.1	M. guttatus	scaffold_4	1	3900592	3897974
Migut.M01253	Migut.M01253.1	M. guttatus	scaffold_13	1	17646415	17644268
Migut.N00345	Migut.N00345.1	M. guttatus	scaffold_14	1	1635892	1633804
Migut.N02050	Migut.N02050.1	M. guttatus	scaffold_14	-1	17850154	17846019
Migut.F01129	Migut.F01129.1	M. guttatus	scaffold_6	1	5502958	5500370
Migut.A00369	Migut.A00369.1	M. guttatus	scaffold_1	1	1884824	1881661
Migut.N02330	Migut.N02330.1	M. guttatus	scaffold_14	-1	20819109	20816609
Migut.A01036	Migut.A01036.1	M. guttatus	scaffold_1	1	7693139	7690939
Migut.N02048	Migut.N02048.1	M. guttatus	scaffold_14	-1	17815372	17810860
Migut.A00379	Migut.A00379.1	M. guttatus	scaffold_1	1	1976898	1974368
Migut.G00728	Migut.G00728.1	M. guttatus	scaffold_7	-1	5195849	5192229
Migut.D00598	Migut.D00598.1	M. guttatus	scaffold_4	-1	2916336	2914282
Migut.E00766	Migut.E00766.1	M. guttatus	scaffold_5	-1	5115878	5112419
Migut.A00341	Migut.A00341.1	M. guttatus	scaffold_1	-1	1722463	1719242
Migut.G00723	Migut.G00723.1	M. guttatus	scaffold_7	1	5107083	5102003
Migut.A00316	Migut.A00316.1	M. guttatus	scaffold_1	1	1601642	1599293
Migut.G00720	Migut.G00720.1	M. guttatus	scaffold_7	1	5046630	5041794
Migut.D01550	Migut.D01550.1	M. guttatus	scaffold_4	1	10153160	10150545
Migut.D00306	Migut.D00306.1	M. guttatus	scaffold_4	1	1390675	1381967
Migut.H01545	Migut.H01545.1	M. guttatus	scaffold_8	-1	16646840	16645824
Migut.N02049	Migut.N02049.1	M. guttatus	scaffold_14	-1	17835433	17828482
Migut.B00554	Migut.B00554.1	M. guttatus	scaffold_2	1	2677648	2673341
Migut.E00897	Migut.E00897.1	M. guttatus	scaffold_5	1	9342276	9334679
Migut.G00724	Migut.G00724.1	M. guttatus	scaffold_7	1	5155275	5151279
Migut.A00367	Migut.A00367.1	M. guttatus	scaffold_1	-1	1866835	1863055
Migut.H01081	Migut.H01081.1	M. guttatus	scaffold_8	1	9161073	9156306
Migut.H01541	Migut.H01541.1	M. guttatus	scaffold_8	-1	16610404	16607839
Migut.M01259	Migut.M01259.1	M. guttatus	scaffold_13	-1	17673809	17671437
Migut.A00345	Migut.A00345.1	M. guttatus	scaffold_1	-1	1741518	1737024
Migut.E01684	Migut.E01684.1	M. guttatus	scaffold_5	-1	21616954	21610832
Migut.I00337	Migut.I00337.1	M. guttatus	scaffold_9	-1	5911922	5905561
Cagra.0026s0064	Cagra.0026s0064.1	C. grandiflora	Scaffold26	1	276558	274235
Cagra.0645s0016	Cagra.0645s0016.1	C. grandiflora	Scaffold645	1	52313	50381
Cagra.1562s0002	Cagra.1562s0002.1	C. grandiflora	Scaffold1562	1	7693	5142
Cagra.2793s0006	Cagra.2793s0006.1	C. grandiflora	Scaffold2793	-1	18683	16010
Cagra.0812s0028	Cagra.0812s0028.1	C. grandiflora	Scaffold812	-1	134587	131133
Cagra.4235s0001	Cagra.4235s0001.1	C. grandiflora	Scaffold4235	-1	2590	2
Cagra.0167s0006	Cagra.0167s0006.1	C. grandiflora	Scaffold167	1	31084	27511
Cagra.0812s0027	Cagra.0812s0027.1	C. grandiflora	Scaffold812	-1	129877	126906
Cagra.15463s0002	Cagra.15463s0002.1	C. grandiflora	Scaffold15463	1	4300	1657
Cagra.1725s0020	Cagra.1725s0020.1	C. grandiflora	Scaffold1725	1	84184	79861
Cagra.14813s0004	Cagra.14813s0004.1	C. grandiflora	Scaffold14813	1	12400	9581
Cagra.0086s0016	Cagra.0086s0016.1	C. grandiflora	Scaffold86	-1	51436	49222
Cagra.2564s0001	Cagra.2564s0001.1	C. grandiflora	Scaffold2564	1	2540	93
Cagra.26575s0001	Cagra.26575s0001.1	C. grandiflora	Scaffold26575	-1	3434	1790
Cagra.8967s0012	Cagra.8967s0012.1	C. grandiflora	Scaffold8967	1	49751	43094
Cagra.1961s0007	Cagra.1961s0007.1	C. grandiflora	Scaffold1961	-1	27160	24503
Cagra.4111s0001	Cagra.4111s0001.1	C. grandiflora	Scaffold4111	-1	3617	145
Cagra.2213s0003	Cagra.2213s0003.1	C. grandiflora	Scaffold2213	1	22424	16813
Cagra.1562s0001	Cagra.1562s0001.1	C. grandiflora	Scaffold1562	1	4945	2180
Cagra.0013s0001	Cagra.0013s0001.1	C. grandiflora	Scaffold13	1	2438	75
Cagra.14813s0005	Cagra.14813s0005.1	C. grandiflora	Scaffold14813	1	16615	13841
Cagra.2213s0002	Cagra.2213s0002.1	C. grandiflora	Scaffold2213	1	11020	6289
Pavir.Ib01662	Pavir.Ib01662.1	P. virgatum	Chr09b	-1	18349694	18345363
Pavir.Ia03645	Pavir.Ia03645.1	P. virgatum	Chr09a	-1	70669420	70663882
Pavir.Aa01780	Pavir.Aa01780.1	P. virgatum	Chr01a	1	23762627	23757618
Pavir.Fb00965	Pavir.Fb00965.1	P. virgatum	Chr06b	-1	22712879	22703639
Pavir.Fb00463	Pavir.Fb00463.1	P. virgatum	Chr06b	1	9525837	9522657
Pavir.Bb00813	Pavir.Bb00813.1	P. virgatum	Chr02b	1	13135368	13131307
Pavir.J05187	Pavir.J05187.1	P. virgatum	contig07753	1	6010	3494
Pavir.Ia03687	Pavir.Ia03687.1	P. virgatum	Chr09a	-1	71172503	71166830
Pavir.J40813	Pavir.J40813.1	P. virgatum	contig97127	-1	3681	1448
Pavir.Ia00125	Pavir.Ia00125.1	P. virgatum	Chr09a	-1	1109578	1106534
Pavir.J39000	Pavir.J39000.1	P. virgatum	contig80604	-1	2072	599
Pavir.Ib01663	Pavir.Ib01663.1	P. virgatum	Chr09b	1	18365037	18362495
Pavir.J17343	Pavir.J17343.1	P. virgatum	contig191297	1	2345	34
Pavir.Ba02560	Pavir.Ba02560.1	P. virgatum	Chr02a	1	40155094	40151697
Pavir.Ea03716	Pavir.Ea03716.1	P. virgatum	Chr05a	-1	59813270	59809403
Pavir.J39767	Pavir.J39767.1	P. virgatum	contig86930	1	2605	109
Pavir.J07740	Pavir.J07740.1	P. virgatum	contig111794	-1	3420	35
Pavir.Ba03294	Pavir.Ba03294.1	P. virgatum	Chr02a	1	67479698	67476819
Pavir.Ca02320	Pavir.Ca02320.1	P. virgatum	Chr03a	-1	39371795	39367561
Pavir.J30634	Pavir.J30634.1	P. virgatum	contig35825	1	4932	2045
Pavir.J00403	Pavir.J00403.1	P. virgatum	contig00365	1	11007	7273
Pavir.J07258	Pavir.J07258.1	P. virgatum	contig108263	1	3344	1763
Pavir.J29919	Pavir.J29919.3	P. virgatum	contig34599	1	6937	3943
Pavir.Fb02193	Pavir.Fb02193.1	P. virgatum	Chr06b	1	54091095	54086866
Pavir.Ab02062	Pavir.Ab02062.1	P. virgatum	Chr01b	-1	39760008	39755051
Pavir.Fb00465	Pavir.Fb00465.2	P. virgatum	Chr06b	1	9538507	9534293
Pavir.Ia03209	Pavir.Ia03209.1	P. virgatum	Chr09a	-1	64994296	64989646
Pavir.Aa01604	Pavir.Aa01604.1	P. virgatum	Chr01a	-1	21404603	21401786
Pavir.Ca00610	Pavir.Ca00610.1	P. virgatum	Chr03a	-1	7478954	7475869
Pavir.J11559	Pavir.J11559.1	P. virgatum	contig140389	1	2211	354
Pavir.Fb00285	Pavir.Fb00285.1	P. virgatum	Chr06b	-1	5525313	5522257
Pavir.J35700	Pavir.J35700.2	P. virgatum	contig54807	-1	3064	1
Pavir.Ab02115	Pavir.Ab02115.1	P. virgatum	Chr01b	1	40577056	40571823
Pavir.Cb00653	Pavir.Cb00653.2	P. virgatum	Chr03b	-1	12223830	12221775
Pavir.Aa02320	Pavir.Aa02320.1	P. virgatum	Chr01a	-1	42741831	42734320
Pavir.Ab00218	Pavir.Ab00218.1	P. virgatum	Chr01b	1	2759512	2754309
Pavir.Cb00920	Pavir.Cb00920.1	P. virgatum	Chr03b	1	19725484	19721200
Pavir.Ga00477	Pavir.Ga00477.1	P. virgatum	Chr07a	-1	5480448	5475270
Pavir.Aa01890	Pavir.Aa01890.1	P. virgatum	Chr01a	-1	28595740	28590466
Pavir.Ab01995	Pavir.Ab01995.1	P. virgatum	Chr01b	-1	38733174	38729740
Pavir.J11635	Pavir.J11635.1	P. virgatum	contig140947	-1	2390	713
Pavir.Ab02169	Pavir.Ab02169.1	P. virgatum	Chr01b	1	42261488	42256543
Pavir.Gb01823	Pavir.Gb01823.1	P. virgatum	Chr07b	1	24268834	24264687
Pavir.Aa01589	Pavir.Aa01589.1	P. virgatum	Chr01a	-1	21036356	21032321
Pavir.Ea01368	Pavir.Ea01368.1	P. virgatum	Chr05a	-1	20096958	20092199
Pavir.J17114	Pavir.J17114.1	P. virgatum	contig189097	-1	2303	55
Pavir.J03202	Pavir.J03202.1	P. virgatum	contig04030	-1	15460	11501
Pavir.Ia03329	Pavir.Ia03329.1	P. virgatum	Chr09a	1	66464621	66461884
Pavir.J24002	Pavir.J24002.2	P. virgatum	contig26267	-1	5192	2502
Pavir.Ia02017	Pavir.Ia02017.3	P. virgatum	Chr09a	1	28262304	28252871
Pavir.J39684	Pavir.J39684.1	P. virgatum	contig86292	-1	3986	1077
Pavir.J16954	Pavir.J16954.3	P. virgatum	contig18748	1	6962	3325
Pavir.Ib01646	Pavir.Ib01646.1	P. virgatum	Chr09b	1	17980649	17973261
Pavir.Fb00067	Pavir.Fb00067.1	P. virgatum	Chr06b	-1	1962110	1960366
Pavir.Ib03263	Pavir.Ib03263.2	P. virgatum	Chr09b	-1	53084759	53076192
Pavir.J09798	Pavir.J09798.3	P. virgatum	contig12650	1	8016	3045
Pavir.Ca02275	Pavir.Ca02275.2	P. virgatum	Chr03a	-1	38118725	38115927
Pavir.J19037	Pavir.J19037.1	P. virgatum	contig207596	-1	2165	17
Pavir.J38846	Pavir.J38846.4	P. virgatum	contig79237	1	4033	2042
Pavir.J31410	Pavir.J31410.1	P. virgatum	contig371918	-1	1151	121
Pavir.J29472	Pavir.J29472.1	P. virgatum	contig33898	1	5800	723
Pavir.Ab01960	Pavir.Ab01960.1	P. virgatum	Chr01b	-1	38010787	38004018
Pavir.Fb01576	Pavir.Fb01576.1	P. virgatum	Chr06b	1	43451537	43447362
Pavir.Aa03458	Pavir.Aa03458.1	P. virgatum	Chr01a	-1	70050150	70047340
Pavir.Ca02319	Pavir.Ca02319.1	P. virgatum	Chr03a	-1	39365070	39360151
Pavir.J28227	Pavir.J28227.1	P. virgatum	contig319797	-1	982	192
Pavir.Ga00475	Pavir.Ga00475.2	P. virgatum	Chr07a	-1	5455094	5449321
Pavir.Ib03882	Pavir.Ib03882.6	P. virgatum	Chr09b	-1	62057747	62055641
Pavir.J37808	Pavir.J37808.2	P. virgatum	contig70885	1	3819	3
Pavir.Cb00695	Pavir.Cb00695.1	P. virgatum	Chr03b	-1	14095615	14089612
Pavir.Ia03689	Pavir.Ia03689.1	P. virgatum	Chr09a	-1	71179436	71175902
Pavir.Cb01024	Pavir.Cb01024.1	P. virgatum	Chr03b	-1	21827608	21822554
Pavir.Fb00291	Pavir.Fb00291.1	P. virgatum	Chr06b	-1	5846222	5843426
Pavir.Ib01731	Pavir.Ib01731.1	P. virgatum	Chr09b	-1	18869422	18866554
Pavir.J22030	Pavir.J22030.1	P. virgatum	contig23984	1	1910	99
Pavir.J28683	Pavir.J28683.1	P. virgatum	contig326428	1	1181	441
Pavir.J19916	Pavir.J19916.2	P. virgatum	contig21681	-1	6630	4308
Pavir.Fb00466	Pavir.Fb00466.1	P. virgatum	Chr06b	1	9566179	9558331
Pavir.Aa02001	Pavir.Aa02001.3	P. virgatum	Chr01a	-1	31844482	31834858
Glyma.12G197500	Glyma.12G197500.1	G. max	Chr12	1	35874097	35869162
Glyma.08G163900	Glyma.08G163900.5	G. max	Chr08	1	12908991	12902626
Glyma.12G102000	Glyma.12G102000.1	G. max	Chr12	1	9048807	9043335
Glyma.08G061600	Glyma.08G061600.1	G. max	Chr08	-1	4754299	4751073
Glyma.20G248300	Glyma.20G248300.1	G. max	Chr20	1	47755022	47752688
Glyma.13G321100	Glyma.13G321100.2	G. max	Chr13	-1	41543961	41540417
Glyma.13G250400	Glyma.13G250400.2	G. max	Chr13	-1	35794048	35790067
Glyma.12G138600	Glyma.12G138600.1	G. max	Chr12	1	16690007	16685179
Glyma.13G304700	Glyma.13G304700.1	G. max	Chr13	1	40161491	40159804
Glyma.13G285200	Glyma.13G285200.1	G. max	Chr13	-1	38614182	38611053
Glyma.20G074400	Glyma.20G074400.1	G. max	Chr20	1	26720775	26716997
Glyma.03G154400	Glyma.03G154400.1	G. max	Chr03	1	36958622	36951470
Glyma.12G197400	Glyma.12G197400.1	G. max	Chr12	1	35858237	35854108
Glyma.03G154700	Glyma.03G154700.1	G. max	Chr03	1	37001866	36991752
Glyma.12G140600	Glyma.12G140600.1	G. max	Chr12	-1	17399822	17392330
Glyma.07G187600	Glyma.07G187600.1	G. max	Chr07	1	35506056	35502527
Glyma.12G101700	Glyma.12G101700.1	G. max	Chr12	1	8985722	8981011
Glyma.12G138100	Glyma.12G138100.1	G. max	Chr12	1	16517078	16508960
Glyma.07G187700	Glyma.07G187700.1	G. max	Chr07	1	35536600	35531689
Glyma.13G304600	Glyma.13G304600.1	G. max	Chr13	1	40157401	40155003
Glyma.13G304500	Glyma.13G304500.1	G. max	Chr13	-1	40145370	40139731
Glyma.12G216200	Glyma.12G216200.1	G. max	Chr12	1	37543933	37539187
Glyma.10G297200	Glyma.10G297200.1	G. max	Chr10	1	51408418	51407333
Glyma.15G263300	Glyma.15G263300.1	G. max	Chr15	-1	49645729	49639951
Glyma.13G285100	Glyma.13G285100.1	G. max	Chr13	-1	38609427	38608138
Glyma.13G183600	Glyma.13G183600.3	G. max	Chr13	1	29722406	29717392
Glyma.19G157000	Glyma.19G157000.1	G. max	Chr19	1	41774894	41763650
Glyma.06G302200	Glyma.06G302200.2	G. max	Chr06	-1	49132358	49127198
Glyma.19G156800	Glyma.19G156800.1	G. max	Chr19	1	41730894	41726564
Glyma.09G122500	Glyma.09G122500.1	G. max	Chr09	-1	29427117	29418943
Brara.I01686	Brara.I01686.1	B. rapa	A09	-1	11486644	11480940
Brara.A01862	Brara.A01862.1	B. rapa	A01	-1	10653792	10650256
Brara.G03667	Brara.G03667.1	B. rapa	A07	1	27094394	27090405
Brara.K00917	Brara.K00917.1	B. rapa	Scaffold31467	1	319954	315662
Brara.J00933	Brara.J00933.1	B. rapa	A10	1	9288908	9286049
Brara.K01797	Brara.K01797.1	B. rapa	Scaffold87669	-1	430507	423003
Brara.B02791	Brara.B02791.1	B. rapa	A02	1	21756668	21753698
Brara.I01514	Brara.I01514.1	B. rapa	A09	-1	9796055	9788967
Brara.C02651	Brara.C02651.1	B. rapa	A03	1	13432510	13429159
Brara.C04261	Brara.C04261.1	B. rapa	A03	-1	22450963	22448486
Brara.D00967	Brara.D00967.2	B. rapa	A04	1	9112608	9109478
Brara.K01719	Brara.K01719.1	B. rapa	Scaffold85645	-1	229485	216456
Brara.K01795	Brara.K01795.1	B. rapa	Scaffold87669	-1	409832	404600
Brara.H00876	Brara.H00876.1	B. rapa	A08	1	10818400	10813971
Brara.A01099	Brara.A01099.1	B. rapa	A01	-1	5839401	5837004
Brara.A03186	Brara.A03186.1	B. rapa	A01	1	26659813	26657047
Brara.K00278	Brara.K00278.1	B. rapa	Scaffold14072	-1	799231	793311
Brara.F02619	Brara.F02619.1	B. rapa	A06	1	21733936	21731692
Brara.J01171	Brara.J01171.1	B. rapa	A10	-1	11100723	11095205
Brara.I01892	Brara.I01892.3	B. rapa	A09	-1	13620457	13615614
Brara.F03317	Brara.F03317.1	B. rapa	A06	-1	25909414	25906028
Brara.C03529	Brara.C03529.1	B. rapa	A03	-1	17962945	17958558
Brara.C02792	Brara.C02792.1	B. rapa	A03	1	14327547	14313092
Brara.C02485	Brara.C02485.1	B. rapa	A03	-1	12530512	12521242
Brara.K00307	Brara.K00307.1	B. rapa	Scaffold14204	-1	17305	13692
Brara.H01002	Brara.H01002.1	B. rapa	A08	1	11960411	11955571
Brara.I00662	Brara.I00662.1	B. rapa	A09	-1	3694696	3692958
Brara.C03531	Brara.C03531.1	B. rapa	A03	-1	17968037	17965730
Brara.J01717	Brara.J01717.1	B. rapa	A10	1	14401121	14398695
Brara.F03314	Brara.F03314.1	B. rapa	A06	-1	25882440	25877441
Brara.F03315	Brara.F03315.1	B. rapa	A06	-1	25896790	25893415
Brara.I00186	Brara.I00186.1	B. rapa	A09	-1	1047217	1039511
Brara.H01040	Brara.H01040.1	B. rapa	A08	1	12266704	12263357
GRMZM2G046615	GRMZM2G046615_T01	Z. mays	5	-1	71295610	71292782
GRMZM2G049538	GRMZM2G049538_T01	Z. mays	2	1	10611664	10602967
GRMZM2G390124	GRMZM2G390124_T01	Z. mays	7	1	986843	985761
GRMZM2G127336	GRMZM2G127336_T01	Z. mays	10	-1	57664789	57658111
GRMZM2G319445	GRMZM2G319445_T01	Z. mays	2	-1	111987217	111984822
GRMZM2G117319	GRMZM2G117319_T01	Z. mays	10	-1	74026069	74022933
GRMZM2G127087	GRMZM2G127087_T01	Z. mays	10	-1	55765958	55762825
GRMZM2G465812	GRMZM2G465812_T01	Z. mays	10	-1	73851474	73850131
GRMZM2G108609	GRMZM2G108609_T02	Z. mays	2	-1	97614018	97551868
GRMZM2G016922	GRMZM2G016922_T01	Z. mays	1	1	237115584	237109339
GRMZM2G038153	GRMZM2G038153_T01	Z. mays	1	1	61021281	61014839
GRMZM2G064406	GRMZM2G064406_T01	Z. mays	5	1	71413111	71410033
AC218998.2_FG011	AC218998.2_FGT011	Z. mays	4	1	6022307	6018555
GRMZM2G038340	GRMZM2G038340_T01	Z. mays	10	-1	67535209	67532101
GRMZM2G445854	GRMZM2G445854_T01	Z. mays	4	1	5964861	5960251
AC205502.4_FG004	AC205502.4_FGT004	Z. mays	1	-1	59471783	59469284
AC217050.4_FG007	AC217050.4_FGT007	Z. mays	1	-1	214943430	214936884
GRMZM2G061023	GRMZM2G061023_T04	Z. mays	4	-1	238852377	238839589
GRMZM2G093526	GRMZM2G093526_T01	Z. mays	2	1	10578571	10574515
GRMZM2G030583	GRMZM2G030583_T01	Z. mays	6	1	107483274	107478552
GRMZM2G093603	GRMZM2G093603_T01	Z. mays	2	-1	10567539	10562532
GRMZM2G081554	GRMZM2G081554_T06	Z. mays	1	1	241284721	241277428
GRMZM2G179092	GRMZM2G179092_T01	Z. mays	10	-1	74492309	74488739
GRMZM2G028306	GRMZM2G028306_T01	Z. mays	10	-1	55908821	55906052
GRMZM2G074309	GRMZM2G074309_T02	Z. mays	10	-1	74251874	74250123
GRMZM2G010356	GRMZM2G010356_T01	Z. mays	2	1	113214535	113211755
GRMZM2G451187	GRMZM2G451187_T01	Z. mays	6	1	39359438	39356547
GRMZM2G044481	GRMZM2G044481_T01	Z. mays	1	1	79714961	79711199
GRMZM2G177098	GRMZM2G177098_T02	Z. mays	9	1	11754981	11750648
AC214360.3_FG001	AC214360.3_FGT001	Z. mays	3	-1	110204076	110200299
Medtr4g048460	Medtr4g048460.1	M. truncatula	chr4	1	17183882	17178708
Medtr5g073260	Medtr5g073260.1	M. truncatula	chr5	1	31201796	31198079
Medtr7g010710	Medtr7g010710.1	M. truncatula	chr7	1	2688043	2683537
Medtr5g094620	Medtr5g094620.1	M. truncatula	chr5	-1	41352813	41349265
Medtr2g064295	Medtr2g064295.1	M. truncatula	chr2	1	27238876	27232963
Medtr3g052120	Medtr3g052120.1	M. truncatula	chr3	-1	20618756	20615025
Medtr7g011770	Medtr7g011770.1	M. truncatula	chr7	1	3236744	3224841
Medtr6g039440	Medtr6g039440.1	M. truncatula	chr6	-1	14268159	14264699
Medtr2g089130	Medtr2g089130.1	M. truncatula	chr2	1	37628212	37623978
Medtr3g063140	Medtr3g063140.1	M. truncatula	chr3	-1	28575448	28573093
Medtr4g092010	Medtr4g092010.1	M. truncatula	chr4	-1	36511048	36507752
Medtr3g063170	Medtr3g063170.1	M. truncatula	chr3	-1	28586674	28584196
Medtr2g081980	Medtr2g081980.1	M. truncatula	chr2	-1	34451848	34448327
Medtr5g073200	Medtr5g073200.1	M. truncatula	chr5	1	31162070	31158032
Medtr4g045810	Medtr4g045810.1	M. truncatula	chr4	-1	15729347	15723303
Medtr3g465090	Medtr3g465090.1	M. truncatula	chr3	-1	26316440	26314240
Medtr6g008560	Medtr6g008560.2	M. truncatula	chr6	1	2329136	2325561
Medtr4g081460	Medtr4g081460.1	M. truncatula	chr4	1	31605138	31602231
Medtr3g063120	Medtr3g063120.1	M. truncatula	chr3	-1	28568344	28566348
Medtr5g030050	Medtr5g030050.1	M. truncatula	chr5	-1	12635971	12633856
Medtr8g057020	Medtr8g057020.1	M. truncatula	chr8	1	18845710	18839169
Medtr7g011663	Medtr7g011663.1	M. truncatula	chr7	-1	3186380	3175131
Medtr2g012900	Medtr2g012900.1	M. truncatula	chr2	-1	3375571	3367485
Medtr3g464190	Medtr3g464190.1	M. truncatula	chr3	1	25794639	25791561
Medtr4g092020	Medtr4g092020.1	M. truncatula	chr4	-1	36525097	36522161
Medtr8g007515	Medtr8g007515.1	M. truncatula	chr8	-1	1595877	1593064
Medtr6g064980	Medtr6g064980.1	M. truncatula	chr6	-1	24072032	24069785
Medtr3g058160	Medtr3g058160.3	M. truncatula	chr3	-1	23003942	22998429
Medtr2g082050	Medtr2g082050.1	M. truncatula	chr2	-1	34475772	34473605
Medtr2g012870	Medtr2g012870.1	M. truncatula	chr2	-1	3350165	3342994
Medtr4g019550	Medtr4g019550.1	M. truncatula	chr4	1	6132458	6128097
Medtr2g089120	Medtr2g089120.1	M. truncatula	chr2	1	37620144	37615391
Medtr2g010960	Medtr2g010960.1	M. truncatula	chr2	1	2603572	2600418
Medtr7g094970	Medtr7g094970.1	M. truncatula	chr7	1	37961895	37957667
Medtr2g065450	Medtr2g065450.1	M. truncatula	chr2	-1	27447459	27443342
Medtr2g082010	Medtr2g082010.1	M. truncatula	chr2	-1	34462924	34459560
Medtr2g064425	Medtr2g064425.3	M. truncatula	chr2	-1	27329934	27325317
Medtr3g063160	Medtr3g063160.1	M. truncatula	chr3	-1	28580412	28579254
Medtr5g062230	Medtr5g062230.1	M. truncatula	chr5	1	25835083	25831778
Medtr2g082060	Medtr2g082060.1	M. truncatula	chr2	-1	34488466	34483691
Spipo0G0064100	Spipo0G0064100	S. polyrhiza	pseudo0	-1	4977258	4974986
Spipo7G0006200	Spipo7G0006200	S. polyrhiza	pseudo7	-1	462936	459814
Spipo5G0016300	Spipo5G0016300	S. polyrhiza	pseudo5	-1	1097621	1091587
Spipo1G0017700	Spipo1G0017700	S. polyrhiza	pseudo1	-1	1139903	1137085
Spipo7G0005600	Spipo7G0005600	S. polyrhiza	pseudo7	-1	434468	430507
Spipo7G0026600	Spipo7G0026600	S. polyrhiza	pseudo7	-1	2426991	2420128
evm_27.TU.AmTr_v1.0_scaffold00032.237	evm_27.model.AmTr_v1.0_scaffold00032.237	A. trichopoda	AmTr_v1.0_scaffold00032	1	4661138	4658120
evm_27.TU.AmTr_v1.0_scaffold00169.3	evm_27.model.AmTr_v1.0_scaffold00169.3	A. trichopoda	AmTr_v1.0_scaffold00169	1	42048	38773
evm_27.TU.AmTr_v1.0_scaffold00043.50	evm_27.model.AmTr_v1.0_scaffold00043.50	A. trichopoda	AmTr_v1.0_scaffold00043	-1	3134338	3130881
evm_27.TU.AmTr_v1.0_scaffold00007.400	evm_27.model.AmTr_v1.0_scaffold00007.400	A. trichopoda	AmTr_v1.0_scaffold00007	-1	9318970	9315947
evm_27.TU.AmTr_v1.0_scaffold00043.45	evm_27.model.AmTr_v1.0_scaffold00043.45	A. trichopoda	AmTr_v1.0_scaffold00043	-1	2934181	2931510
evm_27.TU.AmTr_v1.0_scaffold00066.146	evm_27.model.AmTr_v1.0_scaffold00066.146	A. trichopoda	AmTr_v1.0_scaffold00066	1	2108290	2102877
evm_27.TU.AmTr_v1.0_scaffold00007.401	evm_27.model.AmTr_v1.0_scaffold00007.401	A. trichopoda	AmTr_v1.0_scaffold00007	-1	9356611	9351307
evm_27.TU.AmTr_v1.0_scaffold00003.311	evm_27.model.AmTr_v1.0_scaffold00003.311	A. trichopoda	AmTr_v1.0_scaffold00003	-1	6899747	6882485
evm_27.TU.AmTr_v1.0_scaffold00103.20	evm_27.model.AmTr_v1.0_scaffold00103.20	A. trichopoda	AmTr_v1.0_scaffold00103	-1	432053	419901
evm_27.TU.AmTr_v1.0_scaffold00032.221	evm_27.model.AmTr_v1.0_scaffold00032.221	A. trichopoda	AmTr_v1.0_scaffold00032	-1	4413006	4410138
evm_27.TU.AmTr_v1.0_scaffold00032.223	evm_27.model.AmTr_v1.0_scaffold00032.223	A. trichopoda	AmTr_v1.0_scaffold00032	1	4444835	4441679
evm_27.TU.AmTr_v1.0_scaffold00066.195	evm_27.model.AmTr_v1.0_scaffold00066.195	A. trichopoda	AmTr_v1.0_scaffold00066	1	2703023	2692114
evm_27.TU.AmTr_v1.0_scaffold00032.208	evm_27.model.AmTr_v1.0_scaffold00032.208	A. trichopoda	AmTr_v1.0_scaffold00032	1	4207107	4197672
Traes_6BS_D40CD86F0	Traes_6BS_D40CD86F0.3	T. aestivum	ta_iwgsc_6bs_v1_3017232	1	7857	4686
Traes_7DL_211D5CA44	Traes_7DL_211D5CA44.2	T. aestivum	ta_iwgsc_7dl_v1_3386736	1	7622	3671
Traes_2DS_22A94EEA6	Traes_2DS_22A94EEA6.3	T. aestivum	ta_iwgsc_2ds_v1_5331321	-1	4463	1730
Traes_1DS_CD37D3A95	Traes_1DS_CD37D3A95.2	T. aestivum	ta_iwgsc_1ds_v1_1883719	-1	6971	3442
Traes_7AL_151CAA335	Traes_7AL_151CAA335.4	T. aestivum	ta_iwgsc_7al_v1_4437274	1	5536	2015
Traes_2AS_016587308	Traes_2AS_016587308.1	T. aestivum	ta_iwgsc_2as_v1_5190815	1	6985	1909
Traes_2AS_1569FE9F11	Traes_2AS_1569FE9F11.1	T. aestivum	ta_iwgsc_2as_v1_5218402	1	5616	1417
Traes_1BS_8A9B3CE82	Traes_1BS_8A9B3CE82.3	T. aestivum	ta_iwgsc_1bs_v1_3476615	1	8790	4612
Traes_6BS_D7B2695ED	Traes_6BS_D7B2695ED.1	T. aestivum	ta_iwgsc_6bs_v1_3044824	-1	2537	7
Traes_2DS_9D722F3D8	Traes_2DS_9D722F3D8.1	T. aestivum	ta_iwgsc_2ds_v1_5389826	-1	12733	8490
Traes_4BS_7DD12F787	Traes_4BS_7DD12F787.1	T. aestivum	ta_iwgsc_4bs_v1_4923625	-1	9106	3365
Traes_7DL_96B69E026	Traes_7DL_96B69E026.1	T. aestivum	ta_iwgsc_7dl_v1_3336840	-1	14549	481
Traes_3B_4BFFDC15C	Traes_3B_4BFFDC15C.1	T. aestivum	ta_iwgsc_3b_v1_10453412	1	11206	3822
Traes_2AS_1569FE9F1	Traes_2AS_1569FE9F1.1	T. aestivum	ta_iwgsc_2as_v1_5243873	-1	8595	4396
Traes_2AL_57C9471E6	Traes_2AL_57C9471E6.7	T. aestivum	ta_iwgsc_2al_v1_6324642	-1	8127	4968
Traes_2DL_8B87AB74D	Traes_2DL_8B87AB74D.2	T. aestivum	ta_iwgsc_2dl_v1_9857558	-1	6653	3610
Traes_6AS_DE679305E	Traes_6AS_DE679305E.1	T. aestivum	ta_iwgsc_6as_v1_4340350	-1	5607	2764
Traes_2DL_E14B9F774	Traes_2DL_E14B9F774.3	T. aestivum	ta_iwgsc_2dl_v1_9837392	-1	7359	3260
Traes_5BS_479F212D9	Traes_5BS_479F212D9.1	T. aestivum	ta_iwgsc_5bs_v1_2244821	-1	6092	3322
Traes_7AS_34A406949	Traes_7AS_34A406949.1	T. aestivum	ta_iwgsc_7as_v1_4254219	-1	7767	6271
Traes_2AL_A38A2E415	Traes_2AL_A38A2E415.1	T. aestivum	ta_iwgsc_2al_v1_6407769	1	11860	7847
Traes_5DS_6886AAC29	Traes_5DS_6886AAC29.1	T. aestivum	ta_iwgsc_5ds_v1_2781147	1	8291	4889
Traes_2BL_18E9ABCBC	Traes_2BL_18E9ABCBC.4	T. aestivum	ta_iwgsc_2bl_v1_8083682	1	5089	1872
Traes_6DS_A4F4028F3	Traes_6DS_A4F4028F3.3	T. aestivum	ta_iwgsc_6ds_v1_2120757	-1	4784	2015
Traes_7DL_B006EA448	Traes_7DL_B006EA448.2	T. aestivum	ta_iwgsc_7dl_v1_3353315	-1	8220	6663
Traes_2AL_0B8878DB4	Traes_2AL_0B8878DB4.2	T. aestivum	ta_iwgsc_2al_v1_6317973	-1	4251	1687
Traes_2AS_70A307642	Traes_2AS_70A307642.1	T. aestivum	ta_iwgsc_2as_v1_5271979	-1	24624	22852
Traes_6BS_A52869C39	Traes_6BS_A52869C39.1	T. aestivum	ta_iwgsc_6bs_v1_2938474	1	4464	1076
Traes_2BL_B57FE39ED	Traes_2BL_B57FE39ED.3	T. aestivum	ta_iwgsc_2bl_v1_7943478	-1	4954	1911
Traes_2DL_13202251A	Traes_2DL_13202251A.2	T. aestivum	ta_iwgsc_2dl_v1_9865666	-1	5657	1991
Traes_2DL_AAD024F1D	Traes_2DL_AAD024F1D.1	T. aestivum	ta_iwgsc_2dl_v1_9877162	-1	2638	125
Traes_5BS_D41C4D394	Traes_5BS_D41C4D394.3	T. aestivum	ta_iwgsc_5bs_v1_2295186	-1	2326	772
Traes_2AL_CD1ED3C77	Traes_2AL_CD1ED3C77.2	T. aestivum	ta_iwgsc_2al_v1_6436347	1	4735	1863
Traes_2BL_80AC86A1A	Traes_2BL_80AC86A1A.2	T. aestivum	ta_iwgsc_2bl_v1_8091509	-1	5937	952
Traes_7DL_D9AF9D18B	Traes_7DL_D9AF9D18B.1	T. aestivum	ta_iwgsc_7dl_v1_3364669	1	16148	7938
Traes_2BL_6965BCDC0	Traes_2BL_6965BCDC0.2	T. aestivum	ta_iwgsc_2bl_v1_8034654	1	7356	4600
Traes_2DL_8E2AEFA74	Traes_2DL_8E2AEFA74.1	T. aestivum	ta_iwgsc_2dl_v1_9876448	1	4325	372
Traes_6BL_29894D30A	Traes_6BL_29894D30A.1	T. aestivum	ta_iwgsc_6bl_v1_4392571	-1	9182	17
Traes_2BL_135C46DE5	Traes_2BL_135C46DE5.2	T. aestivum	ta_iwgsc_2bl_v1_8075313	-1	5589	2524
Traes_5BS_65075BADD	Traes_5BS_65075BADD.1	T. aestivum	ta_iwgsc_5bs_v1_2241449	-1	17447	7912
Traes_2DS_7917F0E44	Traes_2DS_7917F0E44.1	T. aestivum	ta_iwgsc_2ds_v1_5330226	-1	6113	1644
Traes_6AS_6D2AFCF7F	Traes_6AS_6D2AFCF7F.4	T. aestivum	ta_iwgsc_6as_v1_4385520	-1	10010	7498
Traes_2BL_295397D93	Traes_2BL_295397D93.4	T. aestivum	ta_iwgsc_2bl_v1_8076421	-1	12057	6939
Traes_2AS_9F8E6C111	Traes_2AS_9F8E6C111.3	T. aestivum	ta_iwgsc_2as_v1_5235512	-1	12678	7182
Traes_5DL_AA2CE6C07	Traes_5DL_AA2CE6C07.1	T. aestivum	ta_iwgsc_5dl_v1_4554423	-1	23622	17848
Traes_6DS_36F208EBC	Traes_6DS_36F208EBC.1	T. aestivum	ta_iwgsc_6ds_v1_2070814	-1	3732	1
Traes_7DL_02E7F7D6A	Traes_7DL_02E7F7D6A.1	T. aestivum	ta_iwgsc_7dl_v1_3376131	1	5980	2035
Traes_2BS_7852B544B	Traes_2BS_7852B544B.1	T. aestivum	ta_iwgsc_2bs_v1_5197828	-1	1956	1
Traes_2BS_B29F48F88	Traes_2BS_B29F48F88.1	T. aestivum	ta_iwgsc_2bs_v1_5190534	1	17388	10975
Traes_6BS_B7598F2A2	Traes_6BS_B7598F2A2.3	T. aestivum	ta_iwgsc_6bs_v1_2960031	-1	3793	809
Traes_2BS_6A6AE64C2	Traes_2BS_6A6AE64C2.1	T. aestivum	ta_iwgsc_2bs_v1_5180725	-1	7330	1613
Traes_2DS_28D8638F5	Traes_2DS_28D8638F5.2	T. aestivum	ta_iwgsc_2ds_v1_5373600	1	11642	7110
Traes_4BS_659C7D2C2	Traes_4BS_659C7D2C2.1	T. aestivum	ta_iwgsc_4bs_v1_4923624	-1	8274	3365
Traes_2DL_8B66F30F9	Traes_2DL_8B66F30F9.2	T. aestivum	ta_iwgsc_2dl_v1_9882385	1	7274	3900
Traes_6BS_B7598F2A21	Traes_6BS_B7598F2A21.3	T. aestivum	ta_iwgsc_6bs_v1_3045668	-1	4002	1018
Traes_6BS_A04459F9F	Traes_6BS_A04459F9F.1	T. aestivum	ta_iwgsc_6bs_v1_3026399	-1	12927	8010
Traes_2DL_E6BEDF7DD	Traes_2DL_E6BEDF7DD.6	T. aestivum	ta_iwgsc_2dl_v1_9894898	1	6418	3226
Traes_2DS_814CDC3ED	Traes_2DS_814CDC3ED.3	T. aestivum	ta_iwgsc_2ds_v1_5359296	-1	6819	1244
Traes_2AS_4FEC7A465	Traes_2AS_4FEC7A465.1	T. aestivum	ta_iwgsc_2as_v1_5288860	-1	17110	12372
Traes_2DS_41297DAF8	Traes_2DS_41297DAF8.1	T. aestivum	ta_iwgsc_2ds_v1_5330922	-1	8609	6835
Traes_2BS_E932E6085	Traes_2BS_E932E6085.1	T. aestivum	ta_iwgsc_2bs_v1_5197829	-1	1956	1
Traes_5BS_577D58A57	Traes_5BS_577D58A57.3	T. aestivum	ta_iwgsc_5bs_v1_2295187	-1	2277	418
Traes_2BL_551524B9B	Traes_2BL_551524B9B.2	T. aestivum	ta_iwgsc_2bl_v1_7990526	-1	7582	4932
Traes_7BL_BFF509C87	Traes_7BL_BFF509C87.2	T. aestivum	ta_iwgsc_7bl_v1_6749268	1	9086	774
Traes_7AL_7B5ACA69E	Traes_7AL_7B5ACA69E.1	T. aestivum	ta_iwgsc_7al_v1_4557653	-1	4827	1208
Traes_6AS_C4E616554	Traes_6AS_C4E616554.6	T. aestivum	ta_iwgsc_6as_v1_4427237	-1	13046	11009
Traes_2BL_02465D5C6	Traes_2BL_02465D5C6.1	T. aestivum	ta_iwgsc_2bl_v1_8085813	-1	5965	2635
Eucgr.E03574	Eucgr.E03574.1	E. grandis	Chr05	1	58725074	58721761
Eucgr.F03412	Eucgr.F03412.1	E. grandis	Chr06	-1	45631052	45627469
Eucgr.E03605	Eucgr.E03605.1	E. grandis	Chr05	-1	64402966	64399659
Eucgr.E03311	Eucgr.E03311.1	E. grandis	Chr05	1	54588970	54586631
Eucgr.H04977	Eucgr.H04977.1	E. grandis	Chr07	1	36093018	36090063
Eucgr.D00864	Eucgr.D00864.2	E. grandis	Chr04	-1	15278051	15274909
Eucgr.L03307	Eucgr.L03307.1	E. grandis	scaffold_2635	-1	3723	859
Eucgr.K03518	Eucgr.K03518.1	E. grandis	Chr11	1	43684692	43681531
Eucgr.F03855	Eucgr.F03855.1	E. grandis	Chr06	1	49280321	49273913
Eucgr.D01106	Eucgr.D01106.1	E. grandis	Chr04	-1	23435934	23433961
Eucgr.L01631	Eucgr.L01631.1	E. grandis	scaffold_281	1	23557	20739
Eucgr.E03571	Eucgr.E03571.1	E. grandis	Chr05	1	58618940	58615712
Eucgr.L02082	Eucgr.L02082.1	E. grandis	scaffold_571	-1	9207	6756
Eucgr.B01942	Eucgr.B01942.1	E. grandis	Chr02	1	36184994	36182829
Eucgr.L02418	Eucgr.L02418.1	E. grandis	scaffold_887	-1	11042	8338
Eucgr.D01114	Eucgr.D01114.1	E. grandis	Chr04	-1	23554611	23550802
Eucgr.H04797	Eucgr.H04797.1	E. grandis	Chr08	1	67002601	67000242
Eucgr.D00666	Eucgr.D00666.1	E. grandis	Chr04	1	12360380	12354704
Eucgr.D00668	Eucgr.D00668.1	E. grandis	Chr04	1	12411460	12404096
Eucgr.B01315	Eucgr.B01315.1	E. grandis	Chr02	1	20911500	20908664
Eucgr.K00828	Eucgr.K00828.1	E. grandis	Chr11	-1	10004928	10002265
Eucgr.E00416	Eucgr.E00416.1	E. grandis	Chr05	1	4006750	4003353
Eucgr.D00859	Eucgr.D00859.1	E. grandis	Chr04	-1	15345357	15341871
Eucgr.D00678	Eucgr.D00678.1	E. grandis	Chr04	1	12595918	12589053
Eucgr.J01453	Eucgr.J01453.1	E. grandis	Chr10	-1	17631727	17628701
Eucgr.E03062	Eucgr.E03062.1	E. grandis	Chr05	1	68187954	68186182
Eucgr.C04198	Eucgr.C04198.1	E. grandis	Chr03	1	79195421	79192238
Eucgr.F03413	Eucgr.F03413.1	E. grandis	Chr06	-1	45650911	45646262
Eucgr.E03572	Eucgr.E03572.1	E. grandis	Chr05	1	58632074	58629118
Eucgr.D00874	Eucgr.D00874.1	E. grandis	Chr04	-1	15131826	15128010
Eucgr.D01100	Eucgr.D01100.1	E. grandis	Chr04	-1	23311672	23308414
Eucgr.C02474	Eucgr.C02474.1	E. grandis	Chr03	1	50262004	50258188
Eucgr.F03398	Eucgr.F03398.1	E. grandis	Chr06	-1	45387989	45385725
Eucgr.E00414	Eucgr.E00414.1	E. grandis	Chr05	1	3950013	3945399
Eucgr.D00679	Eucgr.D00679.1	E. grandis	Chr04	1	12628030	12623424
Eucgr.D01105	Eucgr.D01105.1	E. grandis	Chr04	-1	23407091	23403116
Eucgr.K00881	Eucgr.K00881.1	E. grandis	Chr11	-1	11127604	11123517
Eucgr.E02670	Eucgr.E02670.1	E. grandis	Chr05	-1	50384110	50381790
Eucgr.L01753	Eucgr.L01753.1	E. grandis	scaffold_337	1	37053	33293
Eucgr.L01686	Eucgr.L01686.1	E. grandis	scaffold_307	1	16938	13805
Eucgr.D00863	Eucgr.D00863.1	E. grandis	Chr04	-1	15307094	15303706
Eucgr.C02554	Eucgr.C02554.1	E. grandis	Chr03	1	50772982	50768107
Eucgr.K00827	Eucgr.K00827.1	E. grandis	Chr11	-1	9978037	9975426
Eucgr.F03396	Eucgr.F03396.1	E. grandis	Chr06	-1	45331918	45329459
Eucgr.B01314	Eucgr.B01314.1	E. grandis	Chr02	1	20891938	20889100
Eucgr.L02298	Eucgr.L02298.1	E. grandis	scaffold_762	1	13729	10985
Eucgr.E03115	Eucgr.E03115.1	E. grandis	Chr05	1	56120761	56115571
Eucgr.D00861	Eucgr.D00861.1	E. grandis	Chr04	-1	15315636	15312878
Eucgr.D00869	Eucgr.D00869.1	E. grandis	Chr04	-1	15213657	15210236
Eucgr.E00404	Eucgr.E00404.2	E. grandis	Chr05	-1	3825749	3822864
Eucgr.K00879	Eucgr.K00879.2	E. grandis	Chr11	-1	11098294	11093595
Eucgr.E03566	Eucgr.E03566.1	E. grandis	Chr05	1	58515033	58511284
Eucgr.D00677	Eucgr.D00677.1	E. grandis	Chr04	1	12565450	12558553
Eucgr.K00876	Eucgr.K00876.1	E. grandis	Chr11	-1	11045637	11043113
Eucgr.K00877	Eucgr.K00877.1	E. grandis	Chr11	-1	11064805	11055410
Eucgr.F03400	Eucgr.F03400.2	E. grandis	Chr06	-1	45427849	45421319
Eucgr.K00878	Eucgr.K00878.1	E. grandis	Chr11	-1	11082578	11080241
Eucgr.D00872	Eucgr.D00872.1	E. grandis	Chr04	-1	15149606	15145229
Eucgr.E00419	Eucgr.E00419.1	E. grandis	Chr05	1	4034436	4031672
Eucgr.J01451	Eucgr.J01451.1	E. grandis	Chr10	-1	17387536	17384587
Eucgr.G01636	Eucgr.G01636.1	E. grandis	Chr07	-1	32121784	32118624
Eucgr.D00671	Eucgr.D00671.1	E. grandis	Chr04	1	12473991	12465953
Eucgr.L02971	Eucgr.L02971.1	E. grandis	scaffold_1719	-1	6062	3004
Eucgr.L02618	Eucgr.L02618.1	E. grandis	scaffold_1108	1	8577	3447
Eucgr.H01472	Eucgr.H01472.1	E. grandis	Chr08	1	16559107	16552781
Eucgr.E00415	Eucgr.E00415.1	E. grandis	Chr05	1	3990348	3987902
Eucgr.E03562	Eucgr.E03562.1	E. grandis	Chr05	1	58434404	58430933
Eucgr.H04978	Eucgr.H04978.1	E. grandis	Chr07	1	36142424	36139501
Eucgr.D00680	Eucgr.D00680.1	E. grandis	Chr04	1	12641945	12636045
Eucgr.E03570	Eucgr.E03570.1	E. grandis	Chr05	1	58577299	58574468
Prupe.4G194500	Prupe.4G194500.2	P. persica	Pp04	1	11822150	11819867
Prupe.4G128600	Prupe.4G128600.1	P. persica	Pp04	1	7084111	7077596
Prupe.8G239900	Prupe.8G239900.1	P. persica	Pp08	-1	21064950	21058645
Prupe.4G194600	Prupe.4G194600.1	P. persica	Pp04	1	11831673	11828247
Prupe.3G234300	Prupe.3G234300.1	P. persica	Pp03	1	22993046	22987731
Prupe.4G029900	Prupe.4G029900.1	P. persica	Pp04	1	1393161	1390452
Prupe.4G198600	Prupe.4G198600.1	P. persica	Pp04	1	12192344	12190427
Prupe.3G222200	Prupe.3G222200.1	P. persica	Pp03	1	22266984	22262877
Prupe.4G198000	Prupe.4G198000.1	P. persica	Pp04	1	12137039	12134771
Prupe.3G222300	Prupe.3G222300.1	P. persica	Pp03	1	22275403	22272039
Prupe.4G191000	Prupe.4G191000.1	P. persica	Pp04	1	11426902	11423113
Prupe.4G128500	Prupe.4G128500.1	P. persica	Pp04	1	7074659	7067765
Prupe.4G194400	Prupe.4G194400.1	P. persica	Pp04	1	11803032	11801075
Prupe.4G238400	Prupe.4G238400.1	P. persica	Pp04	1	15628820	15619531
Prupe.4G030400	Prupe.4G030400.1	P. persica	Pp04	1	1422386	1419829
Prupe.4G190800	Prupe.4G190800.1	P. persica	Pp04	1	11397242	11395603
Prupe.4G199000	Prupe.4G199000.1	P. persica	Pp04	1	12242495	12240240
Prupe.4G190700	Prupe.4G190700.1	P. persica	Pp04	1	11380266	11377002
Prupe.4G200000	Prupe.4G200000.2	P. persica	Pp04	1	12420058	12416362
Prupe.4G200100	Prupe.4G200100.1	P. persica	Pp04	1	12431449	12428819
Prupe.4G126600	Prupe.4G126600.1	P. persica	Pp04	1	6953454	6950949
Prupe.4G125200	Prupe.4G125200.1	P. persica	Pp04	1	6850934	6849135
Prupe.4G197900	Prupe.4G197900.1	P. persica	Pp04	-1	12120262	12117419
Prupe.4G125300	Prupe.4G125300.2	P. persica	Pp04	1	6871004	6862496
Prupe.4G238900	Prupe.4G238900.1	P. persica	Pp04	1	15689651	15686265
Prupe.4G125500	Prupe.4G125500.1	P. persica	Pp04	1	6887017	6884416
Prupe.4G199300	Prupe.4G199300.1	P. persica	Pp04	1	12292094	12290148
Prupe.4G198700	Prupe.4G198700.1	P. persica	Pp04	1	12196530	12194458
Prupe.3G234500	Prupe.3G234500.1	P. persica	Pp03	1	23024267	23019016
Prupe.4G194100	Prupe.4G194100.1	P. persica	Pp04	1	11707409	11704910
Prupe.3G234400	Prupe.3G234400.1	P. persica	Pp03	1	23015340	23010884
Prupe.4G198500	Prupe.4G198500.1	P. persica	Pp04	1	12187044	12184503
Prupe.4G194200	Prupe.4G194200.1	P. persica	Pp04	1	11752076	11749088
Prupe.4G194300	Prupe.4G194300.1	P. persica	Pp04	1	11772113	11769339
Prupe.4G199200	Prupe.4G199200.2	P. persica	Pp04	-1	12275128	12271137
Prupe.4G199500	Prupe.4G199500.2	P. persica	Pp04	-1	12348862	12346365
Prupe.4G030300	Prupe.4G030300.1	P. persica	Pp04	1	1416201	1413599
Prupe.4G198200	Prupe.4G198200.2	P. persica	Pp04	1	12165509	12163174
GSMUA_AchrUn_randomG27450_001	GSMUA_AchrUn_randomT27450_001	M. acuminata	chrUn_random	1	134102044	134099806
GSMUA_Achr11G18660_001	GSMUA_Achr11T18660_001	M. acuminata	chr11	1	20012855	20010961
GSMUA_Achr4G07680_001	GSMUA_Achr4T07680_001	M. acuminata	chr4	1	5695934	5693505
GSMUA_AchrUn_randomG13760_001	GSMUA_AchrUn_randomT13760_001	M. acuminata	chrUn_random	-1	65339549	65337212
GSMUA_Achr7G19200_001	GSMUA_Achr7T19200_001	M. acuminata	chr7	1	22009505	22004959
GSMUA_Achr7G25710_001	GSMUA_Achr7T25710_001	M. acuminata	chr7	-1	27265739	27262835
GSMUA_AchrUn_randomG23910_001	GSMUA_AchrUn_randomT23910_001	M. acuminata	chrUn_random	-1	117680429	117678242
GSMUA_Achr4G08090_001	GSMUA_Achr4T08090_001	M. acuminata	chr4	-1	6004665	6002225
GSMUA_AchrUn_randomG24920_001	GSMUA_AchrUn_randomT24920_001	M. acuminata	chrUn_random	-1	123885173	123881532
GSMUA_AchrUn_randomG13750_001	GSMUA_AchrUn_randomT13750_001	M. acuminata	chrUn_random	-1	65291476	65288757
GSMUA_Achr4G07700_001	GSMUA_Achr4T07700_001	M. acuminata	chr4	1	5739874	5737451
GSMUA_Achr8G31510_001	GSMUA_Achr8T31510_001	M. acuminata	chr8	-1	33161527	33158109
GSMUA_Achr7G19250_001	GSMUA_Achr7T19250_001	M. acuminata	chr7	1	22129480	22126974
GSMUA_AchrUn_randomG18450_001	GSMUA_AchrUn_randomT18450_001	M. acuminata	chrUn_random	1	87942338	87936168
GSMUA_AchrUn_randomG23920_001	GSMUA_AchrUn_randomT23920_001	M. acuminata	chrUn_random	-1	117691355	117688903
GSMUA_AchrUn_randomG23340_001	GSMUA_AchrUn_randomT23340_001	M. acuminata	chrUn_random	1	113984692	113982308
GSMUA_AchrUn_randomG20470_001	GSMUA_AchrUn_randomT20470_001	M. acuminata	chrUn_random	1	99225210	99222502
GSMUA_Achr2G03420_001	GSMUA_Achr2T03420_001	M. acuminata	chr2	1	9099590	9096090
GSMUA_AchrUn_randomG27600_001	GSMUA_AchrUn_randomT27600_001	M. acuminata	chrUn_random	-1	134816237	134813648
GSMUA_Achr7G25740_001	GSMUA_Achr7T25740_001	M. acuminata	chr7	-1	27287287	27284652
GSMUA_AchrUn_randomG25650_001	GSMUA_AchrUn_randomT25650_001	M. acuminata	chrUn_random	1	126444699	126441749
GSMUA_Achr7G25720_001	GSMUA_Achr7T25720_001	M. acuminata	chr7	-1	27275103	27272453
GSMUA_AchrUn_randomG27860_001	GSMUA_AchrUn_randomT27860_001	M. acuminata	chrUn_random	-1	135883151	135880911
GSMUA_Achr9G21010_001	GSMUA_Achr9T21010_001	M. acuminata	chr9	1	25611093	25608527
GSMUA_Achr4G08100_001	GSMUA_Achr4T08100_001	M. acuminata	chr4	-1	6010158	6007734
GSMUA_Achr8G31530_001	GSMUA_Achr8T31530_001	M. acuminata	chr8	-1	33171756	33168336
GSMUA_AchrUn_randomG13720_001	GSMUA_AchrUn_randomT13720_001	M. acuminata	chrUn_random	-1	65271639	65269166
GSMUA_AchrUn_randomG26640_001	GSMUA_AchrUn_randomT26640_001	M. acuminata	chrUn_random	-1	130664009	130662154
GSMUA_Achr7G25700_001	GSMUA_Achr7T25700_001	M. acuminata	chr7	-1	27256193	27252550
GSMUA_Achr4G07660_001	GSMUA_Achr4T07660_001	M. acuminata	chr4	1	5682983	5671234
Manes.08G138600	Manes.08G138600.1	M. esculenta	Chromosome08	-1	30420066	30418693
Manes.12G076900	Manes.12G076900.1	M. esculenta	Chromosome12	-1	8201391	8198551
Manes.16G000900	Manes.16G000900.1	M. esculenta	Chromosome16	1	256537	251573
Manes.12G066700	Manes.12G066700.1	M. esculenta	Chromosome12	1	6372403	6368700
Manes.16G057600	Manes.16G057600.1	M. esculenta	Chromosome16	1	16824943	16818233
Manes.07G034200	Manes.07G034200.1	M. esculenta	Chromosome07	-1	3301269	3289761
Manes.S073300	Manes.S073300.1	M. esculenta	Scaffold01203	1	29064	24780
Manes.07G100000	Manes.07G100000.1	M. esculenta	Chromosome07	-1	22681240	22677827
Manes.16G065600	Manes.16G065600.1	M. esculenta	Chromosome16	-1	20966548	20964236
Manes.16G016300	Manes.16G016300.1	M. esculenta	Chromosome16	-1	1617078	1614621
Manes.12G076600	Manes.12G076600.1	M. esculenta	Chromosome12	1	8096589	8092756
Manes.16G016100	Manes.16G016100.1	M. esculenta	Chromosome16	-1	1595284	1592862
Manes.02G086300	Manes.02G086300.1	M. esculenta	Chromosome02	-1	6519437	6516354
Manes.18G101800	Manes.18G101800.1	M. esculenta	Chromosome18	-1	8938577	8936200
Manes.07G100100	Manes.07G100100.1	M. esculenta	Chromosome07	-1	22768448	22764908
Manes.06G175600	Manes.06G175600.1	M. esculenta	Chromosome06	1	27445666	27443097
Manes.02G086200	Manes.02G086200.1	M. esculenta	Chromosome02	-1	6512947	6512258
Manes.02G203700	Manes.02G203700.1	M. esculenta	Chromosome02	1	19034318	19031763
Manes.16G054700	Manes.16G054700.2	M. esculenta	Chromosome16	1	13253051	13246493
Manes.16G016200	Manes.16G016200.1	M. esculenta	Chromosome16	-1	1609662	1607234
Manes.12G148600	Manes.12G148600.1	M. esculenta	Chromosome12	1	30525382	30523140
Manes.02G192800	Manes.02G192800.1	M. esculenta	Chromosome02	-1	15834930	15832100
Manes.S073400	Manes.S073400.1	M. esculenta	Scaffold01203	1	37892	35066
Manes.12G066900	Manes.12G066900.1	M. esculenta	Chromosome12	-1	6399784	6396107
Manes.17G041800	Manes.17G041800.1	M. esculenta	Chromosome17	-1	17426502	17422258
Manes.12G076700	Manes.12G076700.1	M. esculenta	Chromosome12	-1	8111295	8108574
Manes.16G047800	Manes.16G047800.1	M. esculenta	Chromosome16	-1	7820581	7812393
Manes.S051300	Manes.S051300.1	M. esculenta	Scaffold01003	-1	79872	75911
Manes.01G207300	Manes.01G207300.1	M. esculenta	Chromosome01	-1	29918621	29914993
Manes.02G203900	Manes.02G203900.3	M. esculenta	Chromosome02	1	19070976	19068508
Manes.18G101900	Manes.18G101900.5	M. esculenta	Chromosome18	-1	8944618	8943202
Manes.16G065800	Manes.16G065800.1	M. esculenta	Chromosome16	-1	20991295	20988115
Manes.12G148700	Manes.12G148700.1	M. esculenta	Chromosome12	1	30611655	30609236
Manes.17G030500	Manes.17G030500.1	M. esculenta	Chromosome17	-1	14609630	14605866
Manes.12G149100	Manes.12G149100.1	M. esculenta	Chromosome12	1	30736277	30733346
Manes.S099100	Manes.S099100.2	M. esculenta	Scaffold01764	-1	6555	4827
Manes.05G077200	Manes.05G077200.1	M. esculenta	Chromosome05	1	5839293	5833057
Manes.08G138500	Manes.08G138500.1	M. esculenta	Chromosome08	-1	30414735	30412548
Manes.02G194000	Manes.02G194000.1	M. esculenta	Chromosome02	1	15953602	15950656
Manes.15G078900	Manes.15G078900.1	M. esculenta	Chromosome15	1	5793819	5790884
Manes.02G193900	Manes.02G193900.1	M. esculenta	Chromosome02	1	15909026	15906241
Kalax.0235s0034	Kalax.0235s0034.1	K. marnieriana	scaffold_235	1	391203	386317
Kalax.0439s0002	Kalax.0439s0002.1	K. marnieriana	scaffold_439	1	14026	11613
Kalax.0235s0038	Kalax.0235s0038.1	K. marnieriana	scaffold_235	1	423305	421388
Kalax.0450s0044	Kalax.0450s0044.1	K. marnieriana	scaffold_450	1	282990	279645
Kalax.0470s0005	Kalax.0470s0005.1	K. marnieriana	scaffold_470	1	41090	38809
Kalax.0655s0024	Kalax.0655s0024.1	K. marnieriana	scaffold_655	1	153880	151452
Kalax.0470s0004	Kalax.0470s0004.1	K. marnieriana	scaffold_470	1	33553	31293
Kalax.0235s0039	Kalax.0235s0039.1	K. marnieriana	scaffold_235	1	430138	428221
Kalax.0350s0007	Kalax.0350s0007.1	K. marnieriana	scaffold_350	1	100106	97480
Kalax.0049s0012	Kalax.0049s0012.1	K. marnieriana	scaffold_49	1	83165	80562
Kalax.0359s0005	Kalax.0359s0005.1	K. marnieriana	scaffold_359	-1	67717	65295
Kalax.0835s0010	Kalax.0835s0010.1	K. marnieriana	scaffold_835	1	43839	41561
Kalax.0964s0001	Kalax.0964s0001.1	K. marnieriana	scaffold_964	-1	21200	18633
Kalax.1401s0001	Kalax.1401s0001.1	K. marnieriana	scaffold_1401	1	8241	5145
Kalax.0655s0023	Kalax.0655s0023.1	K. marnieriana	scaffold_655	1	115629	111938
Kalax.0359s0019	Kalax.0359s0019.1	K. marnieriana	scaffold_359	1	212265	208283
Kalax.0459s0023	Kalax.0459s0023.1	K. marnieriana	scaffold_459	1	237984	235494
Kalax.0359s0012	Kalax.0359s0012.1	K. marnieriana	scaffold_359	-1	141561	139156
Kalax.0569s0020	Kalax.0569s0020.1	K. marnieriana	scaffold_569	1	207581	198493
Kalax.0164s0022	Kalax.0164s0022.1	K. marnieriana	scaffold_164	-1	135536	133007
Kalax.0174s0025	Kalax.0174s0025.1	K. marnieriana	scaffold_174	-1	220671	216269
Kalax.0067s0016	Kalax.0067s0016.1	K. marnieriana	scaffold_67	-1	121141	119912
Kalax.0235s0032	Kalax.0235s0032.1	K. marnieriana	scaffold_235	1	373224	369531
Kalax.0790s0002	Kalax.0790s0002.1	K. marnieriana	scaffold_790	1	23315	21945
Kalax.0235s0037	Kalax.0235s0037.1	K. marnieriana	scaffold_235	1	415385	411716
Kalax.0610s0002	Kalax.0610s0002.2	K. marnieriana	scaffold_610	1	26839	24694
Kalax.0368s0006	Kalax.0368s0006.1	K. marnieriana	scaffold_368	-1	37583	35186
Kalax.0164s0023	Kalax.0164s0023.1	K. marnieriana	scaffold_164	-1	140793	137712
Kalax.0021s0064	Kalax.0021s0064.1	K. marnieriana	scaffold_21	1	670033	667862
Kalax.0359s0018	Kalax.0359s0018.1	K. marnieriana	scaffold_359	-1	188602	186197
Kalax.0137s0037	Kalax.0137s0037.1	K. marnieriana	scaffold_137	-1	258553	249450
Kalax.0368s0008	Kalax.0368s0008.1	K. marnieriana	scaffold_368	-1	59744	57527
Kalax.0066s0098	Kalax.0066s0098.1	K. marnieriana	scaffold_66	1	974006	971620
Kalax.0655s0025	Kalax.0655s0025.1	K. marnieriana	scaffold_655	1	158914	156457
Kalax.0515s0002	Kalax.0515s0002.1	K. marnieriana	scaffold_515	1	22156	19348
Kalax.0067s0017	Kalax.0067s0017.1	K. marnieriana	scaffold_67	-1	133320	130895
Kalax.0407s0006	Kalax.0407s0006.1	K. marnieriana	scaffold_407	-1	59779	56672
Kalax.0588s0002	Kalax.0588s0002.1	K. marnieriana	scaffold_588	-1	41966	39860
Kalax.0835s0011	Kalax.0835s0011.1	K. marnieriana	scaffold_835	1	47876	45306
Kalax.0140s0042	Kalax.0140s0042.1	K. marnieriana	scaffold_140	-1	264967	262728
Kalax.0448s0008	Kalax.0448s0008.1	K. marnieriana	scaffold_448	1	97450	95085
Kalax.0655s0022	Kalax.0655s0022.1	K. marnieriana	scaffold_655	1	106091	103494
Kalax.0067s0015	Kalax.0067s0015.1	K. marnieriana	scaffold_67	-1	114924	113007
Kalax.0856s0019	Kalax.0856s0019.1	K. marnieriana	scaffold_856	-1	98616	94642
Kalax.0490s0022	Kalax.0490s0022.1	K. marnieriana	scaffold_490	1	170466	167829
Kalax.0359s0020	Kalax.0359s0020.1	K. marnieriana	scaffold_359	1	220398	217508
Kalax.0655s0027	Kalax.0655s0027.1	K. marnieriana	scaffold_655	1	176921	174100
Kalax.0938s0016	Kalax.0938s0016.1	K. marnieriana	scaffold_938	1	83776	81102
Kalax.0053s0074	Kalax.0053s0074.1	K. marnieriana	scaffold_53	1	568019	565885
Kalax.1163s0005	Kalax.1163s0005.1	K. marnieriana	scaffold_1163	-1	38785	34529
Kalax.0235s0033	Kalax.0235s0033.1	K. marnieriana	scaffold_235	1	382173	380245
Kalax.0844s0001	Kalax.0844s0001.1	K. marnieriana	scaffold_844	-1	7536	5139
Kalax.0610s0001	Kalax.0610s0001.1	K. marnieriana	scaffold_610	1	17669	15011
Kalax.0749s0001	Kalax.0749s0001.1	K. marnieriana	scaffold_749	-1	29369	26696
Kalax.0359s0021	Kalax.0359s0021.1	K. marnieriana	scaffold_359	1	243543	240892
Kalax.1028s0011	Kalax.1028s0011.1	K. marnieriana	scaffold_1028	-1	79672	74716
Kalax.0002s0277	Kalax.0002s0277.1	K. marnieriana	scaffold_2	-1	2212895	2210080
Kalax.0938s0017	Kalax.0938s0017.1	K. marnieriana	scaffold_938	1	94607	90893
Kalax.0084s0098	Kalax.0084s0098.1	K. marnieriana	scaffold_84	-1	732902	728620
Kalax.0878s0001	Kalax.0878s0001.1	K. marnieriana	scaffold_878	1	11266	9159
Kalax.0790s0001	Kalax.0790s0001.1	K. marnieriana	scaffold_790	1	9237	6349
Kalax.0020s0157	Kalax.0020s0157.1	K. marnieriana	scaffold_20	1	1338751	1336151
Kalax.0166s0060	Kalax.0166s0060.3	K. marnieriana	scaffold_166	-1	477798	475228
Kalax.0950s0006	Kalax.0950s0006.2	K. marnieriana	scaffold_950	1	69441	66581
Kalax.0359s0017	Kalax.0359s0017.1	K. marnieriana	scaffold_359	-1	178880	176472
Kalax.0202s0001	Kalax.0202s0001.1	K. marnieriana	scaffold_202	-1	6210	1908
Kalax.0795s0009	Kalax.0795s0009.1	K. marnieriana	scaffold_795	1	81888	79177
Seita.6G088000	Seita.6G088000.1	S. italica	scaffold_6	1	7875579	7865562
Seita.2G144900	Seita.2G144900.1	S. italica	scaffold_2	-1	17326362	17317325
Seita.1G108600	Seita.1G108600.1	S. italica	scaffold_1	-1	9448787	9445557
Seita.6G048800	Seita.6G048800.1	S. italica	scaffold_6	1	3818508	3816076
Seita.6G087900	Seita.6G087900.1	S. italica	scaffold_6	-1	7862330	7860389
Seita.3G067100	Seita.3G067100.1	S. italica	scaffold_3	1	4274981	4271643
Seita.2G144400	Seita.2G144400.1	S. italica	scaffold_2	-1	17282808	17278876
Seita.1G152000	Seita.1G152000.1	S. italica	scaffold_1	1	20533483	20527201
Seita.9G405400	Seita.9G405400.1	S. italica	scaffold_9	1	46462236	46457922
Seita.7G233500	Seita.7G233500.1	S. italica	scaffold_7	1	29679742	29675477
Seita.6G068400	Seita.6G068400.1	S. italica	scaffold_6	1	5934019	5930246
Seita.3G313700	Seita.3G313700.1	S. italica	scaffold_3	1	38447387	38443707
Seita.7G013300	Seita.7G013300.1	S. italica	scaffold_7	1	2306443	2301504
Seita.8G232200	Seita.8G232200.1	S. italica	scaffold_8	1	38470631	38468010
Seita.6G048900	Seita.6G048900.1	S. italica	scaffold_6	-1	3828686	3824485
Seita.9G405300	Seita.9G405300.1	S. italica	scaffold_9	1	46445088	46442546
Seita.1G151900	Seita.1G151900.1	S. italica	scaffold_1	1	20516101	20511037
Seita.6G048400	Seita.6G048400.1	S. italica	scaffold_6	-1	3756951	3752956
Seita.8G155600	Seita.8G155600.1	S. italica	scaffold_8	1	29514324	29511129
Seita.6G068100	Seita.6G068100.1	S. italica	scaffold_6	1	5868085	5865774
Seita.6G070100	Seita.6G070100.1	S. italica	scaffold_6	1	6049851	6045703
Seita.6G066400	Seita.6G066400.3	S. italica	scaffold_6	1	5679716	5675231
Seita.7G145900	Seita.7G145900.1	S. italica	scaffold_7	-1	23428208	23425588
Seita.7G233600	Seita.7G233600.1	S. italica	scaffold_7	1	29686837	29681844
Seita.9G351400	Seita.9G351400.1	S. italica	scaffold_9	-1	41095011	41087648
Seita.3G067200	Seita.3G067200.2	S. italica	scaffold_3	1	4281926	4278210
Seita.6G068300	Seita.6G068300.1	S. italica	scaffold_6	1	5913839	5911253
Seita.9G262400	Seita.9G262400.3	S. italica	scaffold_9	-1	21695569	21688729
Seita.1G203600	Seita.1G203600.1	S. italica	scaffold_1	1	28326011	28320963
Seita.1G203500	Seita.1G203500.1	S. italica	scaffold_1	-1	28309024	28305770
Seita.6G048500	Seita.6G048500.1	S. italica	scaffold_6	-1	3774772	3769836
Seita.7G275700	Seita.7G275700.1	S. italica	scaffold_7	1	32568577	32564190
Seita.8G192000	Seita.8G192000.1	S. italica	scaffold_8	1	33922526	33919328
Seita.1G108500	Seita.1G108500.2	S. italica	scaffold_1	-1	9408484	9405334
Seita.9G405200	Seita.9G405200.2	S. italica	scaffold_9	-1	46435046	46432033
Seita.7G146000	Seita.7G146000.1	S. italica	scaffold_7	-1	23433771	23430884
Sobic.007G055600	Sobic.007G055600.1	S. bicolor	Chr07	-1	5684393	5679808
Sobic.006G211500	Sobic.006G211500.2	S. bicolor	Chr06	1	56090525	56085565
Sobic.007G055800	Sobic.007G055800.1	S. bicolor	Chr07	1	5788812	5784121
Sobic.009G009300	Sobic.009G009300.4	S. bicolor	Chr09	-1	885182	879147
Sobic.004G019100	Sobic.004G019100.1	S. bicolor	Chr04	1	1513416	1510543
Sobic.006G247500	Sobic.006G247500.4	S. bicolor	Chr06	-1	58676993	58670406
Sobic.007G133900	Sobic.007G133900.1	S. bicolor	Chr07	-1	55797691	55786888
Sobic.006G010100	Sobic.006G010100.1	S. bicolor	Chr06	-1	1478555	1473844
Sobic.001G248600	Sobic.001G248600.3	S. bicolor	Chr01	1	26793003	26783780
Sobic.005G079300	Sobic.005G079300.1	S. bicolor	Chr05	-1	10381293	10374102
Sobic.001G373300	Sobic.001G373300.1	S. bicolor	Chr01	1	66124040	66117180
Sobic.007G035800	Sobic.007G035800.1	S. bicolor	Chr07	-1	3232657	3229083
Sobic.006G211400	Sobic.006G211400.1	S. bicolor	Chr06	1	56082213	56078157
Sobic.004G019300	Sobic.004G019300.2	S. bicolor	Chr04	1	1542628	1539934
Sobic.004G019000	Sobic.004G019000.1	S. bicolor	Chr04	1	1496162	1494007
Sobic.001G369200	Sobic.001G369200.1	S. bicolor	Chr01	-1	65769600	65765769
Sobic.005G161600	Sobic.005G161600.1	S. bicolor	Chr05	1	63645813	63636935
Sobic.005G161200	Sobic.005G161200.1	S. bicolor	Chr05	1	63541413	63527920
Sobic.007G064800	Sobic.007G064800.1	S. bicolor	Chr07	-1	6809411	6804223
Sobic.009G009000	Sobic.009G009000.1	S. bicolor	Chr09	-1	842262	837988
Sobic.004G019400	Sobic.004G019400.1	S. bicolor	Chr04	1	1551366	1548120
Sobic.007G055500	Sobic.007G055500.1	S. bicolor	Chr07	1	5652229	5648903
Sobic.001G173000	Sobic.001G173000.1	S. bicolor	Chr01	-1	14515912	14511853
Sobic.007G055700	Sobic.007G055700.1	S. bicolor	Chr07	1	5764603	5752080
Sobic.005G130100	Sobic.005G130100.1	S. bicolor	Chr05	1	56606374	56597886
Sobic.002G065600	Sobic.002G065600.2	S. bicolor	Chr02	-1	6477840	6476747
Sobic.006G027500	Sobic.006G027500.1	S. bicolor	Chr06	-1	5647025	5641465
Sobic.002G002300	Sobic.002G002300.2	S. bicolor	Chr02	-1	321009	317812
Sobic.001G339000	Sobic.001G339000.1	S. bicolor	Chr01	1	62704522	62697525
Sobic.007G034700	Sobic.007G034700.3	S. bicolor	Chr07	-1	3045548	3042566
Sobic.003G368600	Sobic.003G368600.2	S. bicolor	Chr03	1	68433932	68430789
Sobic.005G130400	Sobic.005G130400.5	S. bicolor	Chr05	1	56756722	56746784
Sobic.001G363400	Sobic.001G363400.1	S. bicolor	Chr01	1	65266575	65264256
Sobic.001G415100	Sobic.001G415100.1	S. bicolor	Chr01	-1	69673258	69668369
Sobic.006G010301	Sobic.006G010301.1	S. bicolor	Chr06	-1	1520636	1517753
Sobic.009G009200	Sobic.009G009200.2	S. bicolor	Chr09	-1	862075	853441
Sobic.004G153900	Sobic.004G153900.2	S. bicolor	Chr04	-1	48628709	48618128
Sobic.007G187100	Sobic.007G187100.1	S. bicolor	Chr07	1	62009459	62001596
Sobic.004G018900	Sobic.004G018900.2	S. bicolor	Chr04	1	1488727	1485227
Bradi2g08220	Bradi2g08220.3	B. distachyon	Bd2	-1	6613230	6610076
Bradi2g33686	Bradi2g33686.3	B. distachyon	Bd2	-1	33582844	33579585
Bradi3g15947	Bradi3g15947.1	B. distachyon	Bd3	-1	14180095	14176081
Bradi5g21387	Bradi5g21387.2	B. distachyon	Bd5	1	24188006	24183807
Bradi5g21480	Bradi5g21480.1	B. distachyon	Bd5	1	24242304	24238153
Bradi3g15952	Bradi3g15952.1	B. distachyon	Bd3	-1	14192864	14188693
Bradi5g21383	Bradi5g21383.7	B. distachyon	Bd5	1	24182576	24179552
Bradi4g04987	Bradi4g04987.2	B. distachyon	Bd4	-1	4063393	4057732
Bradi5g01766	Bradi5g01766.4	B. distachyon	Bd5	-1	1805609	1800571
Bradi5g21440	Bradi5g21440.5	B. distachyon	Bd5	1	24218157	24212254
Bradi4g04965	Bradi4g04965.2	B. distachyon	Bd4	-1	4055962	4052186
Bradi3g02130	Bradi3g02130.1	B. distachyon	Bd3	1	1288129	1284287
Bradi3g60316	Bradi3g60316.1	B. distachyon	Bd3	-1	59049709	59046390
Bradi5g21497	Bradi5g21497.2	B. distachyon	Bd5	1	24274843	24270996
Bradi3g14710	Bradi3g14710.1	B. distachyon	Bd3	-1	13057466	13054477
Bradi1g59690	Bradi1g59690.1	B. distachyon	Bd1	1	58901136	58897307
Bradi3g35027	Bradi3g35027.2	B. distachyon	Bd3	1	37151704	37148162
Bradi5g01823	Bradi5g01823.1	B. distachyon	Bd5	-1	1853804	1849929
Bradi5g00970	Bradi5g00970.2	B. distachyon	Bd5	1	915462	912892
Bradi5g01797	Bradi5g01797.5	B. distachyon	Bd5	1	1837305	1830432
Bradi3g15956	Bradi3g15956.2	B. distachyon	Bd3	-1	14198336	14194599
AHYPO_020426	AHYPO_020426-RA	A. hypochondriacus	scaffold_754	-1	41937	34589
AHYPO_009048	AHYPO_009048-RA	A. hypochondriacus	scaffold_82	-1	452444	441599
AHYPO_016220	AHYPO_016220-RA	A. hypochondriacus	scaffold_300	-1	178848	170561
AHYPO_010520	AHYPO_010520-RA	A. hypochondriacus	scaffold_105	-1	381956	375588
AHYPO_020423	AHYPO_020423-RA	A. hypochondriacus	scaffold_754	-1	13445	8182
AHYPO_018028	AHYPO_018028-RA	A. hypochondriacus	scaffold_436	-1	231511	226184
AHYPO_016311	AHYPO_016311-RA	A. hypochondriacus	scaffold_304	-1	207693	199874
AHYPO_004638	AHYPO_004638-RA	A. hypochondriacus	scaffold_29	-1	1115232	1107462
AHYPO_019801	AHYPO_019801-RA	A. hypochondriacus	scaffold_641	-1	26632	21307
AHYPO_002917	AHYPO_002917-RA	A. hypochondriacus	scaffold_16	-1	1101153	1092401
AHYPO_011358	AHYPO_011358-RA	A. hypochondriacus	scaffold_122	1	308591	300093
AHYPO_004639	AHYPO_004639-RA	A. hypochondriacus	scaffold_29	-1	1127276	1122564
AHYPO_010004	AHYPO_010004-RA	A. hypochondriacus	scaffold_97	1	131333	125086
AHYPO_011744	AHYPO_011744-RA	A. hypochondriacus	scaffold_132	-1	74982	72244
AHYPO_021617	AHYPO_021617-RA	A. hypochondriacus	scaffold_1056	-1	79586	76183
AHYPO_004640	AHYPO_004640-RA	A. hypochondriacus	scaffold_29	1	1149924	1143158
AHYPO_016221	AHYPO_016221-RA	A. hypochondriacus	scaffold_300	-1	204441	196922
Pp3c7_1650	Pp3c7_1650V3.1	P. patens	Chr07	1	964969	960694
Pp3c20_21890	Pp3c20_21890V3.1	P. patens	Chr20	-1	14307720	14303419
Pp3c7_1880	Pp3c7_1880V3.2	P. patens	Chr07	-1	1159007	1152753
Mapoly0046s0122	Mapoly0046s0122.1	M. polymorpha	scaffold_46	1	1396443	1385880
Mapoly0207s0001	Mapoly0207s0001.1	M. polymorpha	scaffold_207	-1	10214	4162
Mapoly0015s0008	Mapoly0015s0008.1	M. polymorpha	scaffold_15	1	112233	105438
Mapoly0221s0001	Mapoly0221s0001.1	M. polymorpha	scaffold_221	1	7051	2504
Mapoly0167s0025	Mapoly0167s0025.1	M. polymorpha	scaffold_167	1	282717	274340
Mapoly0097s0049	Mapoly0097s0049.1	M. polymorpha	scaffold_97	-1	427350	420976
Mapoly0050s0107	Mapoly0050s0107.1	M. polymorpha	scaffold_50	-1	1102777	1096616
Aco006587	Aco006587.1	A. comosus	LG14	-1	1194309	1157705
Aco018450	Aco018450.1	A. comosus	LG01	1	3998537	3979357
Aco018929	Aco018929.1	A. comosus	LG20	1	7818657	7817020
Aco018928	Aco018928.1	A. comosus	LG20	1	7806477	7800304
Aco010507	Aco010507.1	A. comosus	LG07	1	13359804	13355446
Aco012771	Aco012771.1	A. comosus	LG05	1	14661121	14656575
Aco022417	Aco022417.1	A. comosus	LG01	-1	19602928	19568826
Aco004595	Aco004595.1	A. comosus	LG05	-1	4275500	4268537
Aco019527	Aco019527.1	A. comosus	LG07	-1	11249995	11245920
Aco014922	Aco014922.1	A. comosus	LG04	1	10451334	10435956
Aco028174	Aco028174.1	A. comosus	LG20	1	7881621	7848020
Aco019525	Aco019525.1	A. comosus	LG07	-1	11212523	11202473
Aco000222	Aco000222.1	A. comosus	LG12	-1	3566819	3512584
LOC_Os04g27070	LOC_Os04g27070.1	O. sativa	Chr4	-1	16011934	16007286
LOC_Os03g24760	LOC_Os03g24760.1	O. sativa	Chr3	-1	14110162	14107200
LOC_Os08g07100	LOC_Os08g07100.1	O. sativa	Chr8	1	3977334	3972216
LOC_Os04g26960	LOC_Os04g26960.1	O. sativa	Chr4	1	15948394	15943440
LOC_Os04g27430	LOC_Os04g27430.1	O. sativa	Chr4	-1	16218619	16214063
LOC_Os07g11790	LOC_Os07g11790.1	O. sativa	Chr7	-1	6522044	6515622
LOC_Os05g17010	LOC_Os05g17010.1	O. sativa	Chr5	1	9712181	9706446
LOC_Os02g36264	LOC_Os02g36264.1	O. sativa	Chr2	-1	21899230	21886310
LOC_Os11g28530	LOC_Os11g28530.2	O. sativa	Chr11	-1	16449276	16435035
LOC_Os02g26014	LOC_Os02g26014.1	O. sativa	Chr2	-1	15283398	15263803
LOC_Os04g27340	LOC_Os04g27340.1	O. sativa	Chr4	-1	16162828	16151639
LOC_Os03g24640	LOC_Os03g24640.1	O. sativa	Chr3	1	14037330	14032516
LOC_Os03g31430	LOC_Os03g31430.1	O. sativa	Chr3	-1	17906117	17899361
LOC_Os04g27760	LOC_Os04g27760.1	O. sativa	Chr4	-1	16410838	16407450
LOC_Os02g17780	LOC_Os02g17780.1	O. sativa	Chr2	-1	10283727	10273718
LOC_Os01g23530	LOC_Os01g23530.1	O. sativa	Chr1	1	13218563	13211987
LOC_Os04g26980	LOC_Os04g26980.1	O. sativa	Chr4	-1	15957114	15953717
LOC_Os02g02930	LOC_Os02g02930.1	O. sativa	Chr2	1	1151142	1145779
LOC_Os04g52240	LOC_Os04g52240.1	O. sativa	Chr4	1	31043425	31035046
LOC_Os08g07080	LOC_Os08g07080.1	O. sativa	Chr8	1	3965666	3960463
LOC_Os04g27790	LOC_Os04g27790.1	O. sativa	Chr4	1	16424898	16419959
LOC_Os08g07120	LOC_Os08g07120.1	O. sativa	Chr8	1	3988792	3985667
LOC_Os10g34790	LOC_Os10g34790.1	O. sativa	Chr10	-1	18575856	18573539
LOC_Os01g42610	LOC_Os01g42610.1	O. sativa	Chr1	1	24238989	24234629
LOC_Os04g10060	LOC_Os04g10060.1	O. sativa	Chr4	-1	5434028	5428338
LOC_Os04g01810	LOC_Os04g01810.1	O. sativa	Chr4	1	524507	520182
LOC_Os08g04500	LOC_Os08g04500.2	O. sativa	Chr8	-1	2213892	2210021
LOC_Os03g24680	LOC_Os03g24680.1	O. sativa	Chr3	1	14066525	14060652
LOC_Os04g27400	LOC_Os04g27400.1	O. sativa	Chr4	-1	16191764	16187201
LOC_Os02g36220	LOC_Os02g36220.1	O. sativa	Chr2	-1	21863592	21853493
LOC_Os12g30824	LOC_Os12g30824.2	O. sativa	Chr12	-1	18528700	18509843
LOC_Os04g27720	LOC_Os04g27720.1	O. sativa	Chr4	-1	16384791	16380267
LOC_Os04g52230	LOC_Os04g52230.1	O. sativa	Chr4	1	31031248	31026617
LOC_Os04g52210	LOC_Os04g52210.1	O. sativa	Chr4	1	31024260	31019367
LOC_Os03g22634	LOC_Os03g22634.1	O. sativa	Chr3	-1	13071473	13056787
LOC_Os04g27540	LOC_Os04g27540.1	O. sativa	Chr4	-1	16287133	16279426
LOC_Os02g36140	LOC_Os02g36140.3	O. sativa	Chr2	1	21771452	21765009
LOC_Os02g36210	LOC_Os02g36210.1	O. sativa	Chr2	1	21847837	21841059
LOC_Os03g24690	LOC_Os03g24690.1	O. sativa	Chr3	-1	14071112	14067751
LOC_Os03g22620	LOC_Os03g22620.1	O. sativa	Chr3	-1	13046117	13035228
Zosma52g00660	Zosma52g00660.1	Z. marina	scaffold_52	-1	410860	407915
Zosma26g01520	Zosma26g01520.1	Z. marina	scaffold_26	1	935514	932752
MA_10196363g0010	MA_10196363g0010	Picea abies	MA_10196363	-1	760	3802
MA_10426551g0010	MA_10426551g0010	Picea abies	MA_10426551	1	210	2865
MA_10426561g0010	MA_10426561g0010	Picea abies	MA_10426561	-1	848	4456
MA_10433916g0010	MA_10433916g0010	Picea abies	MA_10433916	-1	2850	13141
MA_10434494g0010	MA_10434494g0010	Picea abies	MA_10434494	-1	577	16991
MA_10434542g0010	MA_10434542g0010	Picea abies	MA_10434542	-1	1249	4087
MA_10435148g0010	MA_10435148g0010	Picea abies	MA_10435148	-1	14577	17776
MA_10435309g0010	MA_10435309g0010	Picea abies	MA_10435309	1	3930	7982
MA_10435706g0010	MA_10435706g0010	Picea abies	MA_10435706	1	132	2864
MA_10435955g0010	MA_10435955g0010	Picea abies	MA_10435955	-1	401	3056
MA_14092g0010	MA_14092g0010	Picea abies	MA_14092	-1	14234	17693
MA_167185g0010	MA_167185g0010	Picea abies	MA_167185	1	1	2658
MA_17608g0020	MA_17608g0020	Picea abies	MA_17608	1	13326	20753
MA_177655g0010	MA_177655g0010	Picea abies	MA_177655	1	5794	9580
MA_18053g0010	MA_18053g0010	Picea abies	MA_18053	-1	48827	52149
MA_1830g0010	MA_1830g0010	Picea abies	MA_1830	1	2807	9546
MA_18743g0010	MA_18743g0010	Picea abies	MA_18743	-1	62987	67010
MA_269949g0010	MA_269949g0010	Picea abies	MA_269949	-1	1	2133
MA_328490g0010	MA_328490g0010	Picea abies	MA_328490	1	1436	4573
MA_387252g0010	MA_387252g0010	Picea abies	MA_387252	-1	1321	2930
MA_5433442g0010	MA_5433442g0010	Picea abies	MA_5433442	-1	1	767
MA_57103g0010	MA_57103g0010	Picea abies	MA_57103	-1	16922	25255
MA_70145g0010	MA_70145g0010	Picea abies	MA_70145	-1	2089	6875
MA_74237g0010	MA_74237g0010	Picea abies	MA_74237	1	8196	15139
MA_823966g0010	MA_823966g0010	Picea abies	MA_823966	-1	2440	5965
MA_86213g0010	MA_86213g0010	Picea abies	MA_86213	1	21894	27364
MA_9401581g0010	MA_9401581g0010	Picea abies	MA_9401581	1	306	1650
MA_9461183g0010	MA_9461183g0010	Picea abies	MA_9461183	1	159	1973
