# Supplementary material for: A Comprehensive Survey on the Terpene Synthase Gene Family Provides New Insight into Its Evolutionary Patterns
Source: Genome Biol Evol. 2019 Jul 15;11(8):2078–98. doi: 10.1093/gbe/evz142 (PMC6681836; doi:10.1093/gbe/evz142)
Supplement: Supplementary_Data_evz142 [file supplementary_data_evz142.zip › Supplementary Table S2.xlsx]

## Sheet: Sheet1
Table S2. Unigenes encoding TPSs in the mint genome based on the RNA-Seq dataset
PF01397
Unigene	Transcriptome ID	PF01397 domain seq-f	PF01397 domain seq-t	hmm-f	hmm-t	score	E-value
comp21846_c0	comp21846_c0_seq2_(-2)	81	254	1	223	187.6	1.8e-51
comp23531_c0	comp23531_c0_seq2_(-3)	73	239	1	223	122.9	5.2e-32
comp23923_c0	comp23923_c0_seq1_(-2)	73	243	1	223	184.9	1.2e-50
comp26233_c0	comp26233_c0_seq1_(-3)	56	231	1	223	190.3	2.7e-52
comp26858_c1	comp26858_c1_seq2_(+3)	70	204	1	223	33.2	5.2e-05
comp28430_c0	comp28430_c0_seq3_(-2)	122	299	1	223	188.1	1.3e-51
comp30364_c1	comp30364_c1_seq1_(+1)	33	198	1	223	103	5.2e-26
comp31218_c0	comp31218_c0_seq4_(+1)	1	111	1	223	36.8	4.4e-06
comp32475_c1	comp32475_c1_seq1_(+3)	1	132	1	223	20.1	0.47
comp32875_c1	comp32875_c1_seq5_(-1)	22	189	1	223	79.4	6.5e-19
comp33422_c0	comp33422_c0_seq1_(+2)	56	228	1	223	168	1.5e-45
comp33706_c0	comp33706_c0_seq1_(-2)	38	209	1	223	214.1	1.9e-59
comp33826_c0	comp33826_c0_seq1_(-1)	47	223	1	223	242.6	4.9e-68
comp34279_c0	comp34279_c0_seq1_(+1)	64	240	1	223	92	1e-22
comp34602_c1	comp34602_c1_seq1_(+3)	40	213	1	223	62.3	9e-14
comp35437_c0	comp35437_c0_seq1_(-3)	30	201	1	223	265.9	4.7e-75
comp35478_c0	comp35478_c0_seq1_(+1)	81	259	1	223	270.7	1.6e-76
comp36484_c2	comp36484_c2_seq1_(+2)	154	360	1	223	251.6	9.4e-71
comp37341_c0	comp37341_c0_seq1_(-1)	111	285	1	223	225	9.9e-63
comp37875_c1	comp37875_c1_seq1_(+3)	33	208	1	223	236.8	2.7e-66
comp39141_c0	comp39141_c0_seq1_(-3)	48	258	1	223	110.6	2.6e-28
comp40536_c0	comp40536_c0_seq1_(-3)	78	245	1	223	145.6	7.8e-39
comp40685_c0	comp40685_c0_seq1_(+2)	92	271	1	223	192.4	6.1e-53
comp40957_c0	comp40957_c0_seq1_(-3)	263	463	1	223	172.4	6.8e-47
comp41138_c0	comp41138_c0_seq1_(+2)	294	500	1	223	314.1	1.4e-89
comp41846_c1	comp41846_c1_seq1_(+3)	91	262	1	223	88.7	1e-21
comp43257_c0	comp43257_c0_seq2_(-1)	290	497	1	223	240.2	2.6e-67
comp43633_c0	comp43633_c0_seq1_(+2)	76	255	1	223	189.8	3.9e-52
PF03936
Unigene	Transcriptome ID	PF03936 domain seq-f	PF03936 domain seq-t	hmm-f	hmm-t	score	E-value
comp21846_c0	comp21846_c0_seq4_(-2)	294	560	1	285	454.4	8.6e-132
comp23531_c0	comp23531_c0_seq1_(-2)	309	575	1	285	338	9.2e-97
comp23923_c0	comp23923_c0_seq3_(-2)	274	545	1	285	182.1	8e-50
comp28430_c0	comp28430_c0_seq4_(-2)	330	595	1	285	513.7	1.2e-149
comp30364_c0	comp30364_c0_seq1_(+3)	1	213	1	285	117	3.1e-30
comp32875_c3	comp32875_c3_seq2_(-3)	196	457	1	285	159.1	6.8e-43
comp33422_c0	comp33422_c0_seq1_(+2)	259	525	1	285	439.3	3e-127
comp33706_c0	comp33706_c0_seq4_(-2)	240	504	1	285	397	1.6e-114
comp33826_c0	comp33826_c0_seq1_(-1)	254	516	1	285	469.6	2.3e-136
comp34279_c0	comp34279_c0_seq1_(+1)	282	540	1	285	144.6	1.5e-38
comp34602_c0	comp34602_c0_seq1_(+1)	1	170	1	285	68.7	1.1e-15
comp34823_c3	comp34823_c3_seq3_(+2)	19	282	1	285	399.6	2.7e-115
comp35478_c0	comp35478_c0_seq1_(+1)	290	554	1	285	424.8	6.8e-123
comp37341_c0	comp37341_c0_seq1_(-1)	316	581	1	285	461.9	4.7e-134
comp37875_c1	comp37875_c1_seq32_(+3)	240	677	1	285	144.3	1.9e-38
comp39134_c1	comp39134_c1_seq1_(+1)	26	291	1	285	460.6	1.2e-133
comp39141_c0	comp39141_c0_seq1_(-3)	303	565	1	285	163	4.4e-44
comp40013_c0	comp40013_c0_seq1_(-1)	19	284	1	285	412.3	4e-119
comp40536_c0	comp40536_c0_seq1_(-3)	280	545	1	285	282.8	3.9e-80
comp40685_c0	comp40685_c0_seq1_(+2)	302	567	1	285	448.6	4.7e-130
comp40957_c0	comp40957_c0_seq1_(-3)	506	771	1	285	345.4	5.4e-99
comp41846_c1	comp41846_c1_seq1_(+3)	304	509	1	285	59.1	8.4e-13
comp43633_c0	comp43633_c0_seq6_(+2)	286	581	1	285	237.6	1.6e-66
