# Supplementary material for: A Comprehensive Survey on the Terpene Synthase Gene Family Provides New Insight into Its Evolutionary Patterns
Source: Genome Biol Evol. 2019 Jul 15;11(8):2078–98. doi: 10.1093/gbe/evz142 (PMC6681836; doi:10.1093/gbe/evz142)
Supplement: Supplementary_Data_evz142 [file supplementary_data_evz142.zip › Supplementary Table S3.xlsx]

## Sheet: Sheet1
Table S3. Unigenes encoding TPSs in the basil genome based on the RNA-Seq dataset
PF01397
Unigene	Transcriptome ID	PF01397 domain seq-f	PF01397 domain seq-t	hmm-f	hmm-t	score	E-value
comp11685_c0	comp11685_c0_seq1_(-1)	29	201	1	223	229.4	1.5e-63
comp41498_c0	comp41498_c0_seq1_(+2)	1	137	1	223	62.9	2.1e-13
comp56385_c0	comp56385_c0_seq1_(+3)	56	232	1	223	173.4	1.1e-46
comp59150_c0	comp59150_c0_seq1_(+3)	66	237	1	223	231.1	5e-64
comp62106_c0	comp62106_c0_seq1_(-1)	88	254	1	223	162.7	1.9e-43
comp62444_c0	comp62444_c0_seq1_(-3)	19	186	1	223	229.9	1.1e-63
comp66727_c0	comp66727_c0_seq2_(+2)	88	294	1	223	243.4	9.5e-68
comp68495_c0	comp68495_c0_seq1_(+2)	58	239	1	223	233.8	7.2e-65
comp70518_c0	comp70518_c0_seq4_(-1)	139	295	1	223	41.1	7.5e-07
comp72455_c0	comp72455_c0_seq1_(-2)	207	379	1	223	134.5	5.8e-35
comp73894_c0	comp73894_c0_seq1_(-3)	50	224	1	223	104.6	5.7e-26
comp74873_c1	comp74873_c1_seq2_(+3)	14	192	1	223	246.4	1.2e-68
comp75097_c0	comp75097_c0_seq1_(-3)	42	208	1	223	216.9	9.3e-60
comp77230_c0	comp77230_c0_seq3_(-2)	215	399	1	223	173.1	1.4e-46
comp78682_c0	comp78682_c0_seq13_(-1)	71	244	1	223	238.1	3.8e-66
comp79982_c0	comp79982_c0_seq12_(+3)	25	231	1	223	249.3	1.6e-69
comp80720_c0	comp80720_c0_seq1_(+1)	109	283	1	223	178.9	2.5e-48
comp80868_c1	comp80868_c1_seq1_(+1)	62	239	1	223	246.2	1.3e-68
comp80953_c0	comp80953_c0_seq17_(-3)	55	246	1	223	75.5	3.4e-17
comp81202_c0	comp81202_c0_seq1_(-1)	232	438	1	223	152.2	2.7e-40
comp81488_c0	comp81488_c0_seq1_(+3)	99	268	1	223	138.9	2.9e-36
comp81945_c0	comp81945_c0_seq1_(-1)	51	228	1	223	154.9	4.3e-41
comp83460_c0	comp83460_c0_seq12_(-3)	251	423	1	223	232.4	2e-64
comp83986_c0	comp83986_c0_seq1_(-2)	129	304	1	223	148.7	3.1e-39
comp85201_c2	comp85201_c2_seq6_(-3)	73	243	1	223	106	2.1e-26
comp85742_c0	comp85742_c0_seq3_(-1)	20	196	1	223	229.5	1.4e-63
comp85850_c0	comp85850_c0_seq1_(+1)	20	192	1	223	69.6	2e-15
comp86221_c0	comp86221_c0_seq1_(+2)	78	256	1	223	203.9	7.6e-56
comp86267_c0	comp86267_c0_seq24_(+3)	278	479	1	223	180.5	8.2e-49
comp86941_c0	comp86941_c0_seq3_(-2)	71	256	1	223	146.2	1.7e-38
comp87432_c0	comp87432_c0_seq1_(+3)	320	526	1	223	325.2	2.3e-92
comp88864_c0	comp88864_c0_seq1_(+2)	258	414	1	223	93	1.8e-22
comp91498_c0	comp91498_c0_seq7_(+3)	65	271	1	223	246.5	1.2e-68
comp92097_c0	comp92097_c0_seq1_(+1)	60	178	1	223	55.8	3e-11
PF03936
Unigene	Transcriptome ID	PF03936 domain seq-f	PF03936 domain seq-t	hmm-f	hmm-t	score	E-value
comp105854_c0	comp105854_c0_seq1_(-2)	1	203	1	285	138	5.1e-36
comp11685_c0	comp11685_c0_seq1_(-1)	234	492	1	285	422.7	1e-121
comp35948_c0	comp35948_c0_seq1_(-3)	40	187	1	285	141.6	4.4e-37
comp55003_c0	comp55003_c0_seq2_(-3)	99	364	1	285	390.6	4.7e-112
comp56385_c0	comp56385_c0_seq2_(+3)	263	529	1	285	432.7	1e-124
comp59150_c0	comp59150_c0_seq1_(+3)	268	530	1	285	397.7	3.4e-114
comp62106_c0	comp62106_c0_seq1_(-1)	285	553	1	285	409.4	1.1e-117
comp62297_c0	comp62297_c0_seq2_(+2)	1	190	1	285	43.2	1.7e-07
comp62444_c0	comp62444_c0_seq1_(-3)	217	481	1	285	375.2	2e-107
comp68495_c0	comp68495_c0_seq1_(+2)	270	532	1	285	431	3.2e-124
comp70518_c0	comp70518_c0_seq1_(-3)	203	468	1	285	353.8	5.7e-101
comp72455_c0	comp72455_c0_seq4_(-1)	263	525	1	285	353.8	5.7e-101
comp72455_c3	comp72455_c3_seq1_(+2)	22	282	1	285	34.6	7e-05
comp73894_c0	comp73894_c0_seq1_(-3)	266	530	1	285	186.9	9.9e-51
comp75097_c0	comp75097_c0_seq1_(-3)	239	512	1	285	399.8	8.1e-115
comp77230_c0	comp77230_c0_seq3_(-2)	441	704	1	285	143.2	1.4e-37
comp78682_c0	comp78682_c0_seq13_(-1)	275	536	1	285	452.1	1.4e-130
comp80720_c0	comp80720_c0_seq1_(+1)	314	579	1	285	496.3	6.9e-144
comp80868_c1	comp80868_c1_seq3_(+1)	270	525	1	285	428.4	2e-123
comp81202_c0	comp81202_c0_seq1_(-1)	482	737	1	285	221.7	3.3e-61
comp81488_c0	comp81488_c0_seq8_(+3)	300	744	1	285	234.8	3.9e-65
comp81945_c0	comp81945_c0_seq1_(-1)	259	516	1	285	252.6	1.6e-70
comp83460_c0	comp83460_c0_seq2_(-2)	259	523	1	285	376.6	7.5e-108
comp83986_c0	comp83986_c0_seq1_(-2)	335	555	1	285	145.3	3.2e-38
comp85201_c2	comp85201_c2_seq2_(-3)	263	526	1	285	385.1	2.1e-110
comp85742_c0	comp85742_c0_seq3_(-1)	227	474	1	285	379.3	1.2e-108
comp85746_c0	comp85746_c0_seq2_(+1)	1	298	1	285	82.2	3.3e-19
comp85850_c0	comp85850_c0_seq5_(+2)	222	515	1	285	243.1	1.2e-67
comp86221_c0	comp86221_c0_seq9_(+2)	287	735	1	285	420.6	4.3e-121
comp86267_c0	comp86267_c0_seq4_(+2)	518	783	1	285	318.6	2.2e-90
comp86459_c1	comp86459_c1_seq10_(+2)	74	379	1	285	145.5	2.9e-38
comp86941_c0	comp86941_c0_seq3_(-2)	287	552	1	285	438.7	1.6e-126
comp90920_c2	comp90920_c2_seq1_(-2)	76	336	1	285	192.8	1.6e-52
