# Supplementary material for: A Comprehensive Survey on the Terpene Synthase Gene Family Provides New Insight into Its Evolutionary Patterns
Source: Genome Biol Evol. 2019 Jul 15;11(8):2078–98. doi: 10.1093/gbe/evz142 (PMC6681836; doi:10.1093/gbe/evz142)
Supplement: Supplementary_Data_evz142 [file supplementary_data_evz142.zip › Supplementary Table S4.xlsx]

## Sheet: Sheet1
Table S4. Genome-wide identification of genes encoding TPSs in basil based on the whole genome sequence
Both PF01397 and PF03936
Locus name	Scaffold name	PF01397 domain from	PF01397 domain to	PF03936 domain from	PF03936 domain to
Ote100023670121	scaffold2367	30	106	98	208
Ote100033670041	scaffold3367	25	196	716	980
Ote100051830001	scaffold5183	1	79	96	291
Ote100062620021	scaffold6262	19	186	217	481
Ote100065620031	scaffold6562	240	437	480	546
Ote100072560021	scaffold7256	34	203	234	499
Ote100074160021	scaffold7416	18	195	215	403
Ote100077260041	scaffold7726	59	234	265	480
Ote100079410021	scaffold7941	1	58	35	125
Ote100088210031	scaffold8821	201	406	450	601
Ote100093910061	scaffold9391	1	163	194	409
Ote100105930141	scaffold10593	28	193	224	455
Ote100122550041	scaffold12255	1	128	163	421
Ote100123880021	scaffold12388	16	187	218	443
Ote100138760001	scaffold13876	21	185	203	409
Ote100144810071	scaffold14481	47	238	272	461
Ote100148180131	scaffold14818	138	312	355	606
Ote100158680021	scaffold15868	434	641	681	834
Ote100159880031	scaffold15988	28	213	71	186
Ote100160930011	scaffold16093	52	223	254	518
Ote100170900031	scaffold17090	244	437	481	557
Ote100181330041	scaffold18133	2	151	183	449
Ote100182270021	scaffold18227	32	210	252	518
Ote100185690011	scaffold18569	20	114	99	302
Ote100185690021	scaffold18569	19	166	132	185
Ote100193240141	scaffold19324	73	250	285	551
Ote100204630111	scaffold20463	1	157	159	293
Ote100217510041	scaffold21751	17	161	192	398
Ote100220870031	scaffold22087	1	137	157	454
Ote100255640111	scaffold25564	304	510	554	708
Ote100256460061	scaffold25646	49	227	258	366
Ote100256460062	scaffold25646	49	227	280	340
Ote100262280021	scaffold26228	14	160	191	458
Ote100266660071	scaffold26666	1	130	184	446
Ote100268770041	scaffold26877	2	163	194	359
Ote100268770051	scaffold26877	47	207	205	325
Ote100276590011	scaffold27659	67	258	262	473
Ote100278230051	scaffold27823	143	342	386	640
Ote237283490001	C3728349	1	134	165	307
Ote237654730021	C3765473	26	179	139	340
Ote237809130001	C3780913	1	163	194	445
PF01397 only
Locus name	Scaffold name	PF01397 domain from	PF01397 domain to
Ote238047470061	C3804747	17	187
Ote100030610001	scaffold3061	1	82
Ote100079410051	scaffold7941	28	114
Ote100145240041	scaffold14524	20	152
Ote100150410011	scaffold15041	1	163
Ote100150410021	scaffold15041	2	158
Ote100156240191	scaffold15624	269	442
Ote100160930001	scaffold16093	1	70
Ote100182270031	scaffold18227	1	143
Ote100212320001	scaffold21232	1	66
Ote100218340031	scaffold21834	16	151
Ote100234730011	scaffold23473	2	82
Ote100273630011	scaffold27363	22	199
Ote235831280011	C3583128	5	114
Ote236256760011	C3625676	1	115
Ote237652150011	C3765215	1	96
PF03936 only
Locus name	Scaffold name	PF03936 domain from	PF013936 domain to
Ote238047470061	C3804747	219	432
Ote100017850061	scaffold1785	137	284
Ote100032240031	scaffold3224	1	183
Ote100032410031	scaffold3241	1	39
Ote100044630021	scaffold4463	1	124
Ote100077260011	scaffold7726	1	203
Ote100079410011	scaffold7941	1	164
Ote100079540021	scaffold7954	1	123
Ote100091400031	scaffold9140	77	349
Ote100093910051	scaffold9391	1	147
Ote100145240031	scaffold14524	1	84
Ote100166970011	scaffold16697	30	292
Ote100179740001	scaffold17974	1	112
Ote100182270041	scaffold18227	33	299
Ote100185690031	scaffold18569	2	61
Ote100186120001	scaffold18612	1	87
Ote100212320011	scaffold21232	1	166
Ote100219520011	scaffold21952	1	227
Ote100220870041	scaffold22087	1	235
Ote100245780031	scaffold24578	1	280
Ote100255490031	scaffold25549	1	145
Ote100256460011	scaffold25646	1	54
Ote100278420011	scaffold27842	1	242
Ote236375020011	C3637502	1	126
Ote236417980011	C3641798	1	103
Ote236496170011	C3649617	1	124
Ote236523730011	C3652373	1	99
Ote236605530011	C3660553	1	121
